# Supplementary material for: Orally administered Odoribacter laneus improves glucose control and inflammatory profile in obese mice by depleting circulating succinate
Source: Microbiome. 2022 Aug 25;10:135. doi: 10.1186/s40168-022-01306-y (PMC9404562; doi:10.1186/s40168-022-01306-y)
Supplement: Supplementary file 2 — Additional file 1. Abundance of microbial taxa in db/db mice at phylum level. [file 40168_2022_1306_MOESM1_ESM.csv]

phylum	mean RA vehicle	sd vehicle	mean RA olaneus	sd olaneus
p__Actinobacteriota	0,017524834	0,011162202	0,011890534	0,009593725
p__Bacteroidota	57,90689253	5,40129782	70,23262916	10,07582799
p__Campilobacterota	0,003071196	0,003179754	0	0
p__Chloroflexi	0	0	0	0
p__Cyanobacteria	1,751871213	1,664674224	0,931882039	1,886586759
p__Deferribacterota	7,354344093	3,571495958	2,881818176	1,418224366
p__Desulfobacterota	0,244843516	0,098671926	0,186163996	0,118647411
p__Firmicutes	29,84121928	4,708229752	23,75532102	8,309518522
p__Patescibacteria	0,14813242	0,116372291	0,160624703	0,146152014
p__Proteobacteria	2,725933819	1,238627757	1,815158983	1,235514394
p__Verrucomicrobiota	0,006167098	0,007031547	0,024511387	0,051974572
