# Supplementary material for: Orally administered Odoribacter laneus improves glucose control and inflammatory profile in obese mice by depleting circulating succinate
Source: Microbiome. 2022 Aug 25;10:135. doi: 10.1186/s40168-022-01306-y (PMC9404562; doi:10.1186/s40168-022-01306-y)
Supplement: Supplementary file 3 — Additional file 2. Abundance of microbial taxa in db/db mice at family level [file 40168_2022_1306_MOESM2_ESM.csv]

family	mean RA vehicle	sd vehicle	mean RA olaneus	sd olaneus
p__Actinobacteriota/c__Actinobacteria/o__Bifidobacteriales/f__Bifidobacteriaceae	0	0	0	0
p__Actinobacteriota/c__Coriobacteriia/o__Coriobacteriales/f__Atopobiaceae	0	0	0	0
p__Actinobacteriota/c__Coriobacteriia/o__Coriobacteriales/f__Eggerthellaceae	0,017524834	0,011162202	0,011890534	0,009593725
p__Bacteroidota/c__Bacteroidia/o__Bacteroidales/__	0	0	0,002427822	0,004520468
p__Bacteroidota/c__Bacteroidia/o__Bacteroidales/f__Bacteroidaceae	13,423978	6,141388422	18,14234338	5,729274638
p__Bacteroidota/c__Bacteroidia/o__Bacteroidales/f__Marinifilaceae	0,286489478	0,346880896	0,386544548	0,804925827
p__Bacteroidota/c__Bacteroidia/o__Bacteroidales/f__Muribaculaceae	21,69056987	3,584211216	25,53774823	5,884875407
p__Bacteroidota/c__Bacteroidia/o__Bacteroidales/f__Prevotellaceae	9,620274589	2,236684564	11,65882912	4,046456151
p__Bacteroidota/c__Bacteroidia/o__Bacteroidales/f__Rikenellaceae	10,51535796	3,095601159	12,26649014	3,274372445
p__Bacteroidota/c__Bacteroidia/o__Bacteroidales/f__Tannerellaceae	2,370222639	1,477206076	2,23824591	1,514835131
p__Campilobacterota/c__Campylobacteria/o__Campylobacterales/f__Helicobacteraceae	0,003071196	0,003179754	0	0
p__Chloroflexi/c__Anaerolineae/o__Anaerolineales/f__Anaerolineaceae	0	0	0	0
p__Cyanobacteria/c__Vampirivibrionia/o__Gastranaerophilales/f__Gastranaerophilales	1,751871213	1,664674224	0,931882039	1,886586759
p__Deferribacterota/c__Deferribacteres/o__Deferribacterales/f__Deferribacteraceae	7,354344093	3,571495958	2,881818176	1,418224366
p__Desulfobacterota/c__Desulfovibrionia/o__Desulfovibrionales/f__Desulfovibrionaceae	0,244843516	0,098671926	0,186163996	0,118647411
p__Firmicutes/c__Bacilli/__/__	0,014792786	0,017676442	0,00382345	0,00546019
p__Firmicutes/c__Bacilli/o__Acholeplasmatales/f__Acholeplasmataceae	0,398071283	0,507502563	0,99343102	1,345098798
p__Firmicutes/c__Bacilli/o__Erysipelotrichales/f__Erysipelatoclostridiaceae	0,005326195	0,012440935	0,000923062	0,001721195
p__Firmicutes/c__Bacilli/o__Erysipelotrichales/f__Erysipelotrichaceae	0,037331836	0,01912944	0,025756921	0,016696317
p__Firmicutes/c__Bacilli/o__Lactobacillales/f__Carnobacteriaceae	0,000994873	0,001871315	0	0
p__Firmicutes/c__Bacilli/o__Lactobacillales/f__Enterococcaceae	0,005288433	0,010968462	0,000367288	0,001038847
p__Firmicutes/c__Bacilli/o__Lactobacillales/f__Lactobacillaceae	0,276441422	0,145053979	0,116573828	0,063762043
p__Firmicutes/c__Bacilli/o__Lactobacillales/f__Listeriaceae	0,001554229	0,003807069	0	0
p__Firmicutes/c__Bacilli/o__Lactobacillales/f__Streptococcaceae	0,001735994	0,001726256	0,000630785	0,001168574
p__Firmicutes/c__Bacilli/o__Mycoplasmatales/f__Mycoplasmataceae	0	0	0	0
p__Firmicutes/c__Bacilli/o__RF39/f__RF39	0,008160271	0,007480723	0,002458575	0,004864911
p__Firmicutes/c__Bacilli/o__Staphylococcales/f__Gemellaceae	0,002014905	0,002280791	0,00289162	0,003959139
p__Firmicutes/c__Bacilli/o__Staphylococcales/f__Staphylococcaceae	0	0	0	0
p__Firmicutes/c__Clostridia/__/__	0,000217758	0,000533396	0	0
p__Firmicutes/c__Clostridia/o__Caldicoprobacterales/f__Caldicoprobacteraceae	0	0	0	0
p__Firmicutes/c__Clostridia/o__Christensenellales/f__Christensenellaceae	0,019596008	0,016744066	0,010387175	0,007118729
p__Firmicutes/c__Clostridia/o__Clostridia/f__Hungateiclostridiaceae	0,005164524	0,006835058	0,003530019	0,006044328
p__Firmicutes/c__Clostridia/o__Clostridia_UCG-014/f__Clostridia_UCG-014	0,246091683	0,183296857	0,167337808	0,152498748
p__Firmicutes/c__Clostridia/o__Clostridia_vadinBB60_group/f__Clostridia_vadinBB60_group	9,337843467	5,603555361	6,958404691	6,138539153
p__Firmicutes/c__Clostridia/o__Clostridiales/f__Clostridiaceae	0,023009155	0,023692847	0,029210727	0,026904411
p__Firmicutes/c__Clostridia/o__Eubacteriales/f__Anaerofustaceae	0,000326637	0,000800095	0	0
p__Firmicutes/c__Clostridia/o__Lachnospirales/f__Lachnospiraceae	14,32490022	3,499994171	11,1804686	4,181121092
p__Firmicutes/c__Clostridia/o__Monoglobales/f__Monoglobaceae	0,000975221	0,001510978	0	0
p__Firmicutes/c__Clostridia/o__Oscillospirales/__	0	0	0	0
p__Firmicutes/c__Clostridia/o__Oscillospirales/f__[Clostridium]_methylpentosum_group	0	0	0	0
p__Firmicutes/c__Clostridia/o__Oscillospirales/f__[Eubacterium]_coprostanoligenes_group	0,069843502	0,080669957	0,003875926	0,008393404
p__Firmicutes/c__Clostridia/o__Oscillospirales/f__Butyricicoccaceae	0,087950298	0,07173187	0,047372095	0,037076878
p__Firmicutes/c__Clostridia/o__Oscillospirales/f__Oscillospiraceae	3,301571412	1,367974406	3,281926258	2,259567984
p__Firmicutes/c__Clostridia/o__Oscillospirales/f__Oscillospirales	0	0	0,000275466	0,000779135
p__Firmicutes/c__Clostridia/o__Oscillospirales/f__Ruminococcaceae	1,347879695	0,303098589	0,740625347	0,205096687
p__Firmicutes/c__Clostridia/o__Oscillospirales/f__UCG-010	0,113748017	0,062241956	0,081298557	0,022313341
p__Firmicutes/c__Clostridia/o__Oscillospirales/f__uncultured	0	0	0,00103898	0,002188595
p__Firmicutes/c__Clostridia/o__Peptococcales/f__Peptococcaceae	0,132450484	0,111493355	0,071396053	0,036600325
p__Firmicutes/c__Clostridia/o__Peptostreptococcales-Tissierellales/f__Anaerovoracaceae	0,075470842	0,040444165	0,03080557	0,026452659
p__Firmicutes/c__Clostridia/o__Peptostreptococcales-Tissierellales/f__Peptostreptococcaceae	0	0	0	0
p__Firmicutes/c__Clostridia/o__uncultured/f__uncultured	0,00246813	0,00604566	0,000511201	0,001445896
p__Firmicutes/c__Incertae_Sedis/o__DTU014/f__DTU014	0	0	0	0
p__Patescibacteria/c__Saccharimonadia/o__Saccharimonadales/f__Saccharimonadaceae	0,14813242	0,116372291	0,160624703	0,146152014
p__Proteobacteria/c__Alphaproteobacteria/o__Rhodospirillales/f__uncultured	1,96396968	1,565165959	0,587097047	0,560876234
p__Proteobacteria/c__Alphaproteobacteria/o__Sphingomonadales/f__Sphingomonadaceae	0	0	0,000694845	0,001464867
p__Proteobacteria/c__Gammaproteobacteria/o__Burkholderiales/f__Comamonadaceae	0,000217758	0,000533396	0,000492831	0,001393936
p__Proteobacteria/c__Gammaproteobacteria/o__Burkholderiales/f__Sutterellaceae	0,068722931	0,028823238	0,191194243	0,130791198
p__Proteobacteria/c__Gammaproteobacteria/o__Enterobacterales/f__Enterobacteriaceae	0,69302345	0,873795677	1,035680016	1,391243556
p__Proteobacteria/c__Gammaproteobacteria/o__Enterobacterales/f__Erwiniaceae	0	0	0	0
p__Proteobacteria/c__Gammaproteobacteria/o__Oceanospirillales/f__Halomonadaceae	0	0	0	0
p__Proteobacteria/c__Gammaproteobacteria/o__Pasteurellales/f__Pasteurellaceae	0	0	0	0
p__Proteobacteria/c__Gammaproteobacteria/o__Pseudomonadales/f__Pseudomonadaceae	0	0	0	0
p__Verrucomicrobiota/c__Verrucomicrobiae/o__Verrucomicrobiales/f__Akkermansiaceae	0,006167098	0,007031547	0,024511387	0,051974572
