# Supplementary material for: Orally administered Odoribacter laneus improves glucose control and inflammatory profile in obese mice by depleting circulating succinate
Source: Microbiome. 2022 Aug 25;10:135. doi: 10.1186/s40168-022-01306-y (PMC9404562; doi:10.1186/s40168-022-01306-y)
Supplement: Supplementary file 4 — Additional file 3. Abundance of microbial taxa in db/db mice at genus level. [file 40168_2022_1306_MOESM3_ESM.csv]

genus	mean RA vehicle	sd vehicle	mean RA olaneus	sd olaneus
p__Actinobacteriota/c__Actinobacteria/o__Bifidobacteriales/f__Bifidobacteriaceae/g__Bifidobacterium	0	0	0	0
p__Actinobacteriota/c__Coriobacteriia/o__Coriobacteriales/f__Atopobiaceae/__	0	0	0	0
p__Actinobacteriota/c__Coriobacteriia/o__Coriobacteriales/f__Eggerthellaceae/g__Enterorhabdus	0,017524834	0,011162202	0,011890534	0,009593725
p__Actinobacteriota/c__Coriobacteriia/o__Coriobacteriales/f__Eggerthellaceae/g__Parvibacter	0	0	0	0
p__Bacteroidota/c__Bacteroidia/o__Bacteroidales/__/__	0	0	0,002427822	0,004520468
p__Bacteroidota/c__Bacteroidia/o__Bacteroidales/f__Bacteroidaceae/g__Bacteroides	13,423978	6,141388422	18,14234338	5,729274638
p__Bacteroidota/c__Bacteroidia/o__Bacteroidales/f__Marinifilaceae/g__Odoribacter	0,286489478	0,346880896	0,386544548	0,804925827
p__Bacteroidota/c__Bacteroidia/o__Bacteroidales/f__Muribaculaceae/g__Muribaculaceae	20,97498369	3,558515767	24,08425736	5,514888942
p__Bacteroidota/c__Bacteroidia/o__Bacteroidales/f__Muribaculaceae/g__Muribaculum	0,71558617	0,23118507	1,453490871	0,769953259
p__Bacteroidota/c__Bacteroidia/o__Bacteroidales/f__Prevotellaceae/g__Alloprevotella	7,515779201	2,176475894	10,20773889	4,378387372
p__Bacteroidota/c__Bacteroidia/o__Bacteroidales/f__Prevotellaceae/g__Prevotellaceae_UCG-001	2,104495388	0,848886172	1,451090235	0,546126795
p__Bacteroidota/c__Bacteroidia/o__Bacteroidales/f__Rikenellaceae/g__Alistipes	8,690175627	2,727962959	8,643687453	3,017417034
p__Bacteroidota/c__Bacteroidia/o__Bacteroidales/f__Rikenellaceae/g__Rikenella	0	0	0	0
p__Bacteroidota/c__Bacteroidia/o__Bacteroidales/f__Rikenellaceae/g__Rikenellaceae_RC9_gut_group	1,825182338	0,835674388	3,622802691	2,183240534
p__Bacteroidota/c__Bacteroidia/o__Bacteroidales/f__Tannerellaceae/__	0,001234065	0,00302283	0,001011182	0,002860055
p__Bacteroidota/c__Bacteroidia/o__Bacteroidales/f__Tannerellaceae/g__Parabacteroides	2,368988574	1,477824466	2,237234728	1,515429174
p__Campilobacterota/c__Campylobacteria/o__Campylobacterales/f__Helicobacteraceae/g__Helicobacter	0,003071196	0,003179754	0	0
p__Chloroflexi/c__Anaerolineae/o__Anaerolineales/f__Anaerolineaceae/g__Longilinea	0	0	0	0
p__Cyanobacteria/c__Vampirivibrionia/o__Gastranaerophilales/f__Gastranaerophilales/g__Gastranaerophilales	1,751871213	1,664674224	0,931882039	1,886586759
p__Deferribacterota/c__Deferribacteres/o__Deferribacterales/f__Deferribacteraceae/g__Mucispirillum	7,354344093	3,571495958	2,881818176	1,418224366
p__Desulfobacterota/c__Desulfovibrionia/o__Desulfovibrionales/f__Desulfovibrionaceae/g__Bilophila	0,11834271	0,074285041	0,102519179	0,094448926
p__Desulfobacterota/c__Desulfovibrionia/o__Desulfovibrionales/f__Desulfovibrionaceae/g__Desulfovibrio	0,1179706	0,054210866	0,075077453	0,031729027
p__Desulfobacterota/c__Desulfovibrionia/o__Desulfovibrionales/f__Desulfovibrionaceae/g__uncultured	0,008530206	0,00977103	0,008567364	0,012081094
p__Firmicutes/c__Bacilli/__/__/__	0,014792786	0,017676442	0,00382345	0,00546019
p__Firmicutes/c__Bacilli/o__Acholeplasmatales/f__Acholeplasmataceae/g__Anaeroplasma	0,398071283	0,507502563	0,99343102	1,345098798
p__Firmicutes/c__Bacilli/o__Erysipelotrichales/f__Erysipelatoclostridiaceae/g__Candidatus_Stoquefichus	0,00020946	0,000513071	0,000509009	0,001439696
p__Firmicutes/c__Bacilli/o__Erysipelotrichales/f__Erysipelatoclostridiaceae/g__Erysipelatoclostridium	0,005116735	0,012533389	0,000414053	0,001171118
p__Firmicutes/c__Bacilli/o__Erysipelotrichales/f__Erysipelotrichaceae/__	0,001450497	0,00242172	0,000324064	0,00091659
p__Firmicutes/c__Bacilli/o__Erysipelotrichales/f__Erysipelotrichaceae/g__[Clostridium]_innocuum_group	0,001088791	0,002666982	0,00137156	0,002235343
p__Firmicutes/c__Bacilli/o__Erysipelotrichales/f__Erysipelotrichaceae/g__Dubosiella	0	0	0	0
p__Firmicutes/c__Bacilli/o__Erysipelotrichales/f__Erysipelotrichaceae/g__Erysipelotrichaceae	0	0	0	0
p__Firmicutes/c__Bacilli/o__Erysipelotrichales/f__Erysipelotrichaceae/g__Faecalibaculum	0	0	0	0
p__Firmicutes/c__Bacilli/o__Erysipelotrichales/f__Erysipelotrichaceae/g__Ileibacterium	0	0	0	0
p__Firmicutes/c__Bacilli/o__Erysipelotrichales/f__Erysipelotrichaceae/g__Turicibacter	0	0	0	0
p__Firmicutes/c__Bacilli/o__Erysipelotrichales/f__Erysipelotrichaceae/g__uncultured	0,034792548	0,02006771	0,024061297	0,016242656
p__Firmicutes/c__Bacilli/o__Lactobacillales/f__Carnobacteriaceae/g__Carnobacterium	0,000777115	0,001903534	0	0
p__Firmicutes/c__Bacilli/o__Lactobacillales/f__Carnobacteriaceae/g__Trichococcus	0,000217758	0,000533396	0	0
p__Firmicutes/c__Bacilli/o__Lactobacillales/f__Enterococcaceae/g__Enterococcus	0,005288433	0,010968462	0,000367288	0,001038847
p__Firmicutes/c__Bacilli/o__Lactobacillales/f__Lactobacillaceae/g__Lactobacillus	0,276441422	0,145053979	0,116573828	0,063762043
p__Firmicutes/c__Bacilli/o__Lactobacillales/f__Listeriaceae/g__Brochothrix	0,001554229	0,003807069	0	0
p__Firmicutes/c__Bacilli/o__Lactobacillales/f__Streptococcaceae/g__Lactococcus	0	0	0	0
p__Firmicutes/c__Bacilli/o__Lactobacillales/f__Streptococcaceae/g__Streptococcus	0,001735994	0,001726256	0,000630785	0,001168574
p__Firmicutes/c__Bacilli/o__Mycoplasmatales/f__Mycoplasmataceae/g__Ureaplasma	0	0	0	0
p__Firmicutes/c__Bacilli/o__RF39/f__RF39/g__RF39	0,008160271	0,007480723	0,002458575	0,004864911
p__Firmicutes/c__Bacilli/o__Staphylococcales/f__Gemellaceae/g__Gemella	0,002014905	0,002280791	0,00289162	0,003959139
p__Firmicutes/c__Bacilli/o__Staphylococcales/f__Staphylococcaceae/g__Staphylococcus	0	0	0	0
p__Firmicutes/c__Clostridia/__/__/__	0,000217758	0,000533396	0	0
p__Firmicutes/c__Clostridia/o__Caldicoprobacterales/f__Caldicoprobacteraceae/g__Caldicoprobacter	0	0	0	0
p__Firmicutes/c__Clostridia/o__Christensenellales/f__Christensenellaceae/g__Christensenellaceae_R-7_group	0,01726381	0,014241375	0,007006771	0,005667006
p__Firmicutes/c__Clostridia/o__Christensenellales/f__Christensenellaceae/g__uncultured	0,002332198	0,002822071	0,003380404	0,002985758
p__Firmicutes/c__Clostridia/o__Clostridia/f__Hungateiclostridiaceae/__	0,005164524	0,006835058	0,003530019	0,006044328
p__Firmicutes/c__Clostridia/o__Clostridia/f__Hungateiclostridiaceae/g__Ruminiclostridium	0	0	0	0
p__Firmicutes/c__Clostridia/o__Clostridia_UCG-014/f__Clostridia_UCG-014/g__Clostridia_UCG-014	0,246091683	0,183296857	0,167337808	0,152498748
p__Firmicutes/c__Clostridia/o__Clostridia_vadinBB60_group/f__Clostridia_vadinBB60_group/g__Clostridia_vadinBB60_group	9,337843467	5,603555361	6,958404691	6,138539153
p__Firmicutes/c__Clostridia/o__Clostridiales/f__Clostridiaceae/g__Candidatus_Arthromitus	0,023009155	0,023692847	0,029210727	0,026904411
p__Firmicutes/c__Clostridia/o__Clostridiales/f__Clostridiaceae/g__Clostridium_sensu_stricto_1	0	0	0	0
p__Firmicutes/c__Clostridia/o__Eubacteriales/f__Anaerofustaceae/g__Anaerofustis	0,000326637	0,000800095	0	0
p__Firmicutes/c__Clostridia/o__Lachnospirales/f__Lachnospiraceae/__	4,797845471	2,22050702	2,636752904	0,639762968
p__Firmicutes/c__Clostridia/o__Lachnospirales/f__Lachnospiraceae/g__[Eubacterium]_oxidoreducens_group	0	0	0	0
p__Firmicutes/c__Clostridia/o__Lachnospirales/f__Lachnospiraceae/g__[Eubacterium]_ventriosum_group	0,000942572	0,002308821	0,000407618	0,001152917
p__Firmicutes/c__Clostridia/o__Lachnospirales/f__Lachnospiraceae/g__[Eubacterium]_xylanophilum_group	0,011873307	0,018539901	0,018526423	0,029206955
p__Firmicutes/c__Clostridia/o__Lachnospirales/f__Lachnospiraceae/g__A2	0,447513673	0,583169167	0,473107678	0,350005628
p__Firmicutes/c__Clostridia/o__Lachnospirales/f__Lachnospiraceae/g__Acetatifactor	0,014144141	0,012856462	0,017904914	0,015353472
