# Supplementary material for: Orally administered Odoribacter laneus improves glucose control and inflammatory profile in obese mice by depleting circulating succinate
Source: Microbiome. 2022 Aug 25;10:135. doi: 10.1186/s40168-022-01306-y (PMC9404562; doi:10.1186/s40168-022-01306-y)
Supplement: Supplementary file 5 — Additional file 4. Abundance of microbial taxa in db/db mice at species level. [file 40168_2022_1306_MOESM4_ESM.csv]

species	mean RA vehicle	sd vehicle	mean RA olaneus	sd olaneus
p__Actinobacteriota/c__Actinobacteria/o__Bifidobacteriales/f__Bifidobacteriaceae/g__Bifidobacterium/__	0	0	0	0
p__Actinobacteriota/c__Coriobacteriia/o__Coriobacteriales/f__Atopobiaceae/__/__	0	0	0	0
p__Actinobacteriota/c__Coriobacteriia/o__Coriobacteriales/f__Eggerthellaceae/g__Enterorhabdus/__	0,009049892	0,007435685	0,00426698	0,004976753
p__Actinobacteriota/c__Coriobacteriia/o__Coriobacteriales/f__Eggerthellaceae/g__Enterorhabdus/s__Adlercreutzia_mucosicola	0	0	0,000817922	0,002313434
p__Actinobacteriota/c__Coriobacteriia/o__Coriobacteriales/f__Eggerthellaceae/g__Enterorhabdus/s__Adlercreutzia_muris	0	0	0	0
p__Actinobacteriota/c__Coriobacteriia/o__Coriobacteriales/f__Eggerthellaceae/g__Enterorhabdus/s__mouse_gut	0	0	0	0
p__Actinobacteriota/c__Coriobacteriia/o__Coriobacteriales/f__Eggerthellaceae/g__Enterorhabdus/s__uncultured_bacterium	0,008474942	0,005240042	0,006805632	0,007078678
p__Actinobacteriota/c__Coriobacteriia/o__Coriobacteriales/f__Eggerthellaceae/g__Parvibacter/__	0	0	0	0
p__Bacteroidota/c__Bacteroidia/o__Bacteroidales/__/__/__	0	0	0,002427822	0,004520468
p__Bacteroidota/c__Bacteroidia/o__Bacteroidales/f__Bacteroidaceae/g__Bacteroides/__	13,38939232	6,160121977	18,08720066	5,694317546
p__Bacteroidota/c__Bacteroidia/o__Bacteroidales/f__Bacteroidaceae/g__Bacteroides/s__Bacteroides_caecimuris	0,002932447	0,007182999	0,055142724	0,08830732
p__Bacteroidota/c__Bacteroidia/o__Bacteroidales/f__Bacteroidaceae/g__Bacteroides/s__Bacteroides_dorei	0	0	0	0
p__Bacteroidota/c__Bacteroidia/o__Bacteroidales/f__Bacteroidaceae/g__Bacteroides/s__Bacteroides_intestinalis	0,031653232	0,049824762	0	0
p__Bacteroidota/c__Bacteroidia/o__Bacteroidales/f__Bacteroidaceae/g__Bacteroides/s__Bacteroides_vulgatus	0	0	0	0
p__Bacteroidota/c__Bacteroidia/o__Bacteroidales/f__Bacteroidaceae/g__Bacteroides/s__uncultured_bacterium	0	0	0	0
p__Bacteroidota/c__Bacteroidia/o__Bacteroidales/f__Marinifilaceae/g__Odoribacter/__	0	0	0,003895124	0,007219032
p__Bacteroidota/c__Bacteroidia/o__Bacteroidales/f__Marinifilaceae/g__Odoribacter/s__Odoribacter_laneus	0	0	0,02066939	0,027994702
p__Bacteroidota/c__Bacteroidia/o__Bacteroidales/f__Marinifilaceae/g__Odoribacter/s__uncultured_bacterium	0,277164986	0,346825106	0,361980034	0,781333495
p__Bacteroidota/c__Bacteroidia/o__Bacteroidales/f__Marinifilaceae/g__Odoribacter/s__unidentified	0,009324493	0,006029658	0	0
p__Bacteroidota/c__Bacteroidia/o__Bacteroidales/f__Muribaculaceae/g__Muribaculaceae/__	4,05875203	1,040745087	5,683218032	1,607026659
p__Bacteroidota/c__Bacteroidia/o__Bacteroidales/f__Muribaculaceae/g__Muribaculaceae/s__mouse_gut	0,005733091	0,005080207	0,003287245	0,003034942
p__Bacteroidota/c__Bacteroidia/o__Bacteroidales/f__Muribaculaceae/g__Muribaculaceae/s__uncultured_bacterium	14,75795716	2,019729322	16,14261302	3,704188859
p__Bacteroidota/c__Bacteroidia/o__Bacteroidales/f__Muribaculaceae/g__Muribaculaceae/s__uncultured_Bacteroidales	1,714580726	0,917842968	1,892951389	1,169560826
p__Bacteroidota/c__Bacteroidia/o__Bacteroidales/f__Muribaculaceae/g__Muribaculaceae/s__uncultured_Muribaculaceae	0,342741762	0,201481657	0,338970096	0,259615441
p__Bacteroidota/c__Bacteroidia/o__Bacteroidales/f__Muribaculaceae/g__Muribaculaceae/s__uncultured_organism	0	0	0	0
p__Bacteroidota/c__Bacteroidia/o__Bacteroidales/f__Muribaculaceae/g__Muribaculaceae/s__unidentified	0,095218928	0,136439411	0,023217579	0,027074403
p__Bacteroidota/c__Bacteroidia/o__Bacteroidales/f__Muribaculaceae/g__Muribaculum/s__uncultured_bacterium	0,71558617	0,23118507	1,453490871	0,769953259
p__Bacteroidota/c__Bacteroidia/o__Bacteroidales/f__Prevotellaceae/g__Alloprevotella/__	7,490488998	2,174908265	10,03712907	4,690095984
p__Bacteroidota/c__Bacteroidia/o__Bacteroidales/f__Prevotellaceae/g__Alloprevotella/s__uncultured_bacterium	0,024432675	0,00329392	0,031149676	0,016527347
p__Bacteroidota/c__Bacteroidia/o__Bacteroidales/f__Prevotellaceae/g__Alloprevotella/s__uncultured_Bacteroidales	0,000857528	0,001346924	0,139460144	0,389280117
p__Bacteroidota/c__Bacteroidia/o__Bacteroidales/f__Prevotellaceae/g__Prevotellaceae_UCG-001/__	0,000487308	0,001193656	0	0
p__Bacteroidota/c__Bacteroidia/o__Bacteroidales/f__Prevotellaceae/g__Prevotellaceae_UCG-001/s__uncultured_bacterium	2,10400808	0,84944428	1,451090235	0,546126795
p__Bacteroidota/c__Bacteroidia/o__Bacteroidales/f__Rikenellaceae/g__Alistipes/__	0,697533628	0,655485423	1,458830674	1,725559311
p__Bacteroidota/c__Bacteroidia/o__Bacteroidales/f__Rikenellaceae/g__Alistipes/s__Alistipes_finegoldii	0,089334875	0,14138149	0	0
p__Bacteroidota/c__Bacteroidia/o__Bacteroidales/f__Rikenellaceae/g__Alistipes/s__Alistipes_indistinctus	0	0	0	0
p__Bacteroidota/c__Bacteroidia/o__Bacteroidales/f__Rikenellaceae/g__Alistipes/s__Alistipes_timonensis	0,485936172	0,301872796	0,510409877	0,342295183
p__Bacteroidota/c__Bacteroidia/o__Bacteroidales/f__Rikenellaceae/g__Alistipes/s__uncultured_bacterium	7,417370952	3,304865059	6,674446903	1,792422076
p__Bacteroidota/c__Bacteroidia/o__Bacteroidales/f__Rikenellaceae/g__Rikenella/s__uncultured_bacterium	0	0	0	0
p__Bacteroidota/c__Bacteroidia/o__Bacteroidales/f__Rikenellaceae/g__Rikenellaceae_RC9_gut_group/s__uncultured_bacterium	0,630390923	0,288170039	0,755960173	0,5119965
p__Bacteroidota/c__Bacteroidia/o__Bacteroidales/f__Rikenellaceae/g__Rikenellaceae_RC9_gut_group/s__uncultured_organism	1,194791415	0,805297875	2,866842519	2,175839013
p__Bacteroidota/c__Bacteroidia/o__Bacteroidales/f__Tannerellaceae/__/__	0,001234065	0,00302283	0,001011182	0,002860055
p__Bacteroidota/c__Bacteroidia/o__Bacteroidales/f__Tannerellaceae/g__Parabacteroides/__	1,610105296	0,90620203	1,440342946	0,975542656
p__Bacteroidota/c__Bacteroidia/o__Bacteroidales/f__Tannerellaceae/g__Parabacteroides/s__Parabacteroides_goldsteinii	0,758883278	0,610703085	0,796891782	0,555002958
p__Campilobacterota/c__Campylobacteria/o__Campylobacterales/f__Helicobacteraceae/g__Helicobacter/__	0,003071196	0,003179754	0	0
p__Campilobacterota/c__Campylobacteria/o__Campylobacterales/f__Helicobacteraceae/g__Helicobacter/s__Helicobacter_typhlonius	0	0	0	0
p__Chloroflexi/c__Anaerolineae/o__Anaerolineales/f__Anaerolineaceae/g__Longilinea/s__uncultured_Chloroflexi	0	0	0	0
p__Cyanobacteria/c__Vampirivibrionia/o__Gastranaerophilales/f__Gastranaerophilales/g__Gastranaerophilales/__	0,521859226	0,332507567	0,208797397	0,151336261
p__Cyanobacteria/c__Vampirivibrionia/o__Gastranaerophilales/f__Gastranaerophilales/g__Gastranaerophilales/s__Candidatus_Gastranaerophilales	0	0	0	0
p__Cyanobacteria/c__Vampirivibrionia/o__Gastranaerophilales/f__Gastranaerophilales/g__Gastranaerophilales/s__uncultured_bacterium	1,230011987	1,508255172	0,723084643	1,785444448
p__Deferribacterota/c__Deferribacteres/o__Deferribacterales/f__Deferribacteraceae/g__Mucispirillum/s__Mucispirillum_schaedleri	7,354344093	3,571495958	2,881818176	1,418224366
p__Desulfobacterota/c__Desulfovibrionia/o__Desulfovibrionales/f__Desulfovibrionaceae/g__Bilophila/s__uncultured_bacterium	0,11834271	0,074285041	0,102519179	0,094448926
p__Desulfobacterota/c__Desulfovibrionia/o__Desulfovibrionales/f__Desulfovibrionaceae/g__Desulfovibrio/__	0,117446949	0,053924734	0,062593733	0,034598614
p__Desulfobacterota/c__Desulfovibrionia/o__Desulfovibrionales/f__Desulfovibrionaceae/g__Desulfovibrio/s__uncultured_bacterium	0,000523651	0,001282678	0,01248372	0,025171084
p__Desulfobacterota/c__Desulfovibrionia/o__Desulfovibrionales/f__Desulfovibrionaceae/g__uncultured/__	0	0	0	0
p__Desulfobacterota/c__Desulfovibrionia/o__Desulfovibrionales/f__Desulfovibrionaceae/g__uncultured/s__uncultured_bacterium	0	0	0	0
p__Desulfobacterota/c__Desulfovibrionia/o__Desulfovibrionales/f__Desulfovibrionaceae/g__uncultured/s__uncultured_Desulfovibrionaceae	0,008530206	0,00977103	0,008567364	0,012081094
p__Firmicutes/c__Bacilli/__/__/__/__	0,014792786	0,017676442	0,00382345	0,00546019
p__Firmicutes/c__Bacilli/o__Acholeplasmatales/f__Acholeplasmataceae/g__Anaeroplasma/s__uncultured_bacterium	0,398071283	0,507502563	0,99343102	1,345098798
p__Firmicutes/c__Bacilli/o__Erysipelotrichales/f__Erysipelatoclostridiaceae/g__Candidatus_Stoquefichus/s__uncultured_bacterium	0,00020946	0,000513071	0,000509009	0,001439696
p__Firmicutes/c__Bacilli/o__Erysipelotrichales/f__Erysipelatoclostridiaceae/g__Erysipelatoclostridium/__	0,005116735	0,012533389	0,000414053	0,001171118
p__Firmicutes/c__Bacilli/o__Erysipelotrichales/f__Erysipelatoclostridiaceae/g__Erysipelatoclostridium/s__unidentified	0	0	0	0
p__Firmicutes/c__Bacilli/o__Erysipelotrichales/f__Erysipelotrichaceae/__/__	0,001450497	0,00242172	0,000324064	0,00091659
p__Firmicutes/c__Bacilli/o__Erysipelotrichales/f__Erysipelotrichaceae/g__[Clostridium]_innocuum_group/__	0,001088791	0,002666982	0,00137156	0,002235343
p__Firmicutes/c__Bacilli/o__Erysipelotrichales/f__Erysipelotrichaceae/g__Dubosiella/s__uncultured_bacterium	0	0	0	0
p__Firmicutes/c__Bacilli/o__Erysipelotrichales/f__Erysipelotrichaceae/g__Erysipelotrichaceae/s__uncultured_bacterium	0	0	0	0
p__Firmicutes/c__Bacilli/o__Erysipelotrichales/f__Erysipelotrichaceae/g__Faecalibaculum/s__uncultured_bacterium	0	0	0	0
p__Firmicutes/c__Bacilli/o__Erysipelotrichales/f__Erysipelotrichaceae/g__Ileibacterium/s__Ileibacterium_valens	0	0	0	0
p__Firmicutes/c__Bacilli/o__Erysipelotrichales/f__Erysipelotrichaceae/g__Turicibacter/s__uncultured_bacterium	0	0	0	0
p__Firmicutes/c__Bacilli/o__Erysipelotrichales/f__Erysipelotrichaceae/g__uncultured/__	0,001529944	0,002399692	0,003434947	0,006399092
p__Firmicutes/c__Bacilli/o__Erysipelotrichales/f__Erysipelotrichaceae/g__uncultured/s__uncultured_bacterium	0,016335798	0,017703572	0,007200432	0,009590237
p__Firmicutes/c__Bacilli/o__Erysipelotrichales/f__Erysipelotrichaceae/g__uncultured/s__unidentified	0,016926806	0,010987058	0,013425918	0,010890875
p__Firmicutes/c__Bacilli/o__Lactobacillales/f__Carnobacteriaceae/g__Carnobacterium/s__Carnobacterium_maltaromaticum	0,000777115	0,001903534	0	0
p__Firmicutes/c__Bacilli/o__Lactobacillales/f__Carnobacteriaceae/g__Trichococcus/__	0,000217758	0,000533396	0	0
p__Firmicutes/c__Bacilli/o__Lactobacillales/f__Enterococcaceae/g__Enterococcus/__	0,005288433	0,010968462	0,000367288	0,001038847
p__Firmicutes/c__Bacilli/o__Lactobacillales/f__Lactobacillaceae/g__Lactobacillus/__	0,275101325	0,14222058	0,113126437	0,0572485
p__Firmicutes/c__Bacilli/o__Lactobacillales/f__Lactobacillaceae/g__Lactobacillus/s__Lactobacillus_intestinalis	0,001340097	0,003282554	0,003447391	0,007249368
p__Firmicutes/c__Bacilli/o__Lactobacillales/f__Listeriaceae/g__Brochothrix/__	0,001554229	0,003807069	0	0
p__Firmicutes/c__Bacilli/o__Lactobacillales/f__Streptococcaceae/g__Lactococcus/__	0	0	0	0
p__Firmicutes/c__Bacilli/o__Lactobacillales/f__Streptococcaceae/g__Streptococcus/__	0	0	0	0
p__Firmicutes/c__Bacilli/o__Lactobacillales/f__Streptococcaceae/g__Streptococcus/s__Streptococcus_danieliae	0,001735994	0,001726256	0,000630785	0,001168574
p__Firmicutes/c__Bacilli/o__Mycoplasmatales/f__Mycoplasmataceae/g__Ureaplasma/s__uncultured_bacterium	0	0	0	0
p__Firmicutes/c__Bacilli/o__RF39/f__RF39/g__RF39/__	0,001705823	0,002790126	0,000326094	0,000922333
p__Firmicutes/c__Bacilli/o__RF39/f__RF39/g__RF39/s__uncultured_bacterium	0	0	0,001552808	0,003655714
p__Firmicutes/c__Bacilli/o__RF39/f__RF39/g__RF39/s__uncultured_Lachnospiraceae	0	0	0	0
p__Firmicutes/c__Bacilli/o__RF39/f__RF39/g__RF39/s__unidentified	0,006454447	0,007356353	0,000579674	0,001639565
p__Firmicutes/c__Bacilli/o__Staphylococcales/f__Gemellaceae/g__Gemella/__	0,002014905	0,002280791	0,00289162	0,003959139
p__Firmicutes/c__Bacilli/o__Staphylococcales/f__Staphylococcaceae/g__Staphylococcus/__	0	0	0	0
p__Firmicutes/c__Clostridia/__/__/__/__	0,000217758	0,000533396	0	0
p__Firmicutes/c__Clostridia/o__Caldicoprobacterales/f__Caldicoprobacteraceae/g__Caldicoprobacter/s__uncultured_bacterium	0	0	0	0
p__Firmicutes/c__Clostridia/o__Christensenellales/f__Christensenellaceae/g__Christensenellaceae_R-7_group/__	0	0	0	0
p__Firmicutes/c__Clostridia/o__Christensenellales/f__Christensenellaceae/g__Christensenellaceae_R-7_group/s__uncultured_soil	0	0	0	0
p__Firmicutes/c__Clostridia/o__Christensenellales/f__Christensenellaceae/g__Christensenellaceae_R-7_group/s__unidentified	0,01726381	0,014241375	0,007006771	0,005667006
p__Firmicutes/c__Clostridia/o__Christensenellales/f__Christensenellaceae/g__uncultured/s__uncultured_bacterium	0,002332198	0,002822071	0,003380404	0,002985758
p__Firmicutes/c__Clostridia/o__Clostridia/f__Hungateiclostridiaceae/__/__	0,005164524	0,006835058	0,003530019	0,006044328
p__Firmicutes/c__Clostridia/o__Clostridia/f__Hungateiclostridiaceae/g__Ruminiclostridium/s__uncultured_organism	0	0	0	0
p__Firmicutes/c__Clostridia/o__Clostridia_UCG-014/f__Clostridia_UCG-014/g__Clostridia_UCG-014/__	0,112575523	0,085277549	0,123732671	0,11588947
p__Firmicutes/c__Clostridia/o__Clostridia_UCG-014/f__Clostridia_UCG-014/g__Clostridia_UCG-014/s__uncultured_bacterium	0,048802321	0,049840527	0,002690276	0,007609249
p__Firmicutes/c__Clostridia/o__Clostridia_UCG-014/f__Clostridia_UCG-014/g__Clostridia_UCG-014/s__uncultured_Clostridiales	0,002046777	0,00501356	0	0
p__Firmicutes/c__Clostridia/o__Clostridia_UCG-014/f__Clostridia_UCG-014/g__Clostridia_UCG-014/s__unidentified	0,082667062	0,084221178	0,04091486	0,045683639
p__Firmicutes/c__Clostridia/o__Clostridia_vadinBB60_group/f__Clostridia_vadinBB60_group/g__Clostridia_vadinBB60_group/__	0,320017419	0,14870229	0,092191231	0,12733852
p__Firmicutes/c__Clostridia/o__Clostridia_vadinBB60_group/f__Clostridia_vadinBB60_group/g__Clostridia_vadinBB60_group/s__gut_metagenome	0	0	0	0
p__Firmicutes/c__Clostridia/o__Clostridia_vadinBB60_group/f__Clostridia_vadinBB60_group/g__Clostridia_vadinBB60_group/s__metagenome	0	0	0	0
p__Firmicutes/c__Clostridia/o__Clostridia_vadinBB60_group/f__Clostridia_vadinBB60_group/g__Clostridia_vadinBB60_group/s__uncultured_bacterium	5,105764666	3,809001139	4,865124607	3,782508779
p__Firmicutes/c__Clostridia/o__Clostridia_vadinBB60_group/f__Clostridia_vadinBB60_group/g__Clostridia_vadinBB60_group/s__uncultured_Clostridia	0,03211453	0,034115122	0,029075689	0,03226618
p__Firmicutes/c__Clostridia/o__Clostridia_vadinBB60_group/f__Clostridia_vadinBB60_group/g__Clostridia_vadinBB60_group/s__uncultured_Clostridiales	0	0	0	0
p__Firmicutes/c__Clostridia/o__Clostridia_vadinBB60_group/f__Clostridia_vadinBB60_group/g__Clostridia_vadinBB60_group/s__unidentified	3,879946852	2,205514647	1,972013163	2,574784504
p__Firmicutes/c__Clostridia/o__Clostridiales/f__Clostridiaceae/g__Candidatus_Arthromitus/__	0,023009155	0,023692847	0,029210727	0,026904411
p__Firmicutes/c__Clostridia/o__Clostridiales/f__Clostridiaceae/g__Clostridium_sensu_stricto_1/__	0	0	0	0
p__Firmicutes/c__Clostridia/o__Eubacteriales/f__Anaerofustaceae/g__Anaerofustis/s__uncultured_bacterium	0,000326637	0,000800095	0	0
p__Firmicutes/c__Clostridia/o__Lachnospirales/f__Lachnospiraceae/__/__	4,797845471	2,22050702	2,636752904	0,639762968
p__Firmicutes/c__Clostridia/o__Lachnospirales/f__Lachnospiraceae/g__[Eubacterium]_oxidoreducens_group/s__uncultured_bacterium	0	0	0	0
p__Firmicutes/c__Clostridia/o__Lachnospirales/f__Lachnospiraceae/g__[Eubacterium]_ventriosum_group/s__uncultured_Clostridiales	0,000942572	0,002308821	0,000407618	0,001152917
p__Firmicutes/c__Clostridia/o__Lachnospirales/f__Lachnospiraceae/g__[Eubacterium]_xylanophilum_group/s__uncultured_bacterium	0,011873307	0,018539901	0,018526423	0,029206955
p__Firmicutes/c__Clostridia/o__Lachnospirales/f__Lachnospiraceae/g__A2/s__Lachnospiraceae_bacterium	0	0	0	0
p__Firmicutes/c__Clostridia/o__Lachnospirales/f__Lachnospiraceae/g__A2/s__uncultured_bacterium	0,447513673	0,583169167	0,473107678	0,350005628
p__Firmicutes/c__Clostridia/o__Lachnospirales/f__Lachnospiraceae/g__Acetatifactor/__	0,013367026	0,013660003	0,014223283	0,012402529
p__Firmicutes/c__Clostridia/o__Lachnospirales/f__Lachnospiraceae/g__Acetatifactor/s__uncultured_bacterium	0,000777115	0,001903534	0,003681631	0,00608025
p__Firmicutes/c__Clostridia/o__Lachnospirales/f__Lachnospiraceae/g__ASF356/__	0,002101257	0,002677201	0	0
p__Firmicutes/c__Clostridia/o__Lachnospirales/f__Lachnospiraceae/g__ASF356/s__uncultured_bacterium	1,425207426	1,219208835	0,894357288	0,578888036
p__Firmicutes/c__Clostridia/o__Lachnospirales/f__Lachnospiraceae/g__ASF356/s__uncultured_Clostridiales	0	0	0	0
p__Firmicutes/c__Clostridia/o__Lachnospirales/f__Lachnospiraceae/g__Blautia/__	0,009895514	0,011295507	0,00873101	0,021452655
p__Firmicutes/c__Clostridia/o__Lachnospirales/f__Lachnospiraceae/g__Blautia/s__Lachnospiraceae_bacterium	0,10093363	0,070851784	0,053310766	0,040884638
p__Firmicutes/c__Clostridia/o__Lachnospirales/f__Lachnospiraceae/g__Blautia/s__uncultured_Clostridiales	0	0	0	0
p__Firmicutes/c__Clostridia/o__Lachnospirales/f__Lachnospiraceae/g__Blautia/s__unidentified	0,013222411	0,018506643	0,032819456	0,037769526
p__Firmicutes/c__Clostridia/o__Lachnospirales/f__Lachnospiraceae/g__GCA-900066575/s__uncultured_bacterium	0,040542111	0,021892555	0,046641108	0,031040222
p__Firmicutes/c__Clostridia/o__Lachnospirales/f__Lachnospiraceae/g__Lachnoclostridium/__	0,143993299	0,103734475	0,080510977	0,061297334
p__Firmicutes/c__Clostridia/o__Lachnospirales/f__Lachnospiraceae/g__Lachnospiraceae_FCS020_group/__	0,004282282	0,005777129	0,002298996	0,003224336
p__Firmicutes/c__Clostridia/o__Lachnospirales/f__Lachnospiraceae/g__Lachnospiraceae_FCS020_group/s__mouse_gut	0,124977999	0,087066929	0,075176624	0,07266914
p__Firmicutes/c__Clostridia/o__Lachnospirales/f__Lachnospiraceae/g__Lachnospiraceae_NK4A136_group/__	4,710962456	4,873924047	4,566696872	4,413671214
p__Firmicutes/c__Clostridia/o__Lachnospirales/f__Lachnospiraceae/g__Lachnospiraceae_NK4A136_group/s__Clostridiales_bacterium	0,005883868	0,014412474	0,000579674	0,001639565
p__Firmicutes/c__Clostridia/o__Lachnospirales/f__Lachnospiraceae/g__Lachnospiraceae_NK4A136_group/s__Lachnospiraceae_bacterium	0,064937839	0,104426186	0,014011995	0,026341707
p__Firmicutes/c__Clostridia/o__Lachnospirales/f__Lachnospiraceae/g__Lachnospiraceae_NK4A136_group/s__uncultured_bacterium	0,260807364	0,250620175	0,444639158	0,46953113
p__Firmicutes/c__Clostridia/o__Lachnospirales/f__Lachnospiraceae/g__Lachnospiraceae_NK4A136_group/s__uncultured_Clostridiales	0,002331344	0,005710603	0,620129911	1,085642344
p__Firmicutes/c__Clostridia/o__Lachnospirales/f__Lachnospiraceae/g__Lachnospiraceae_UCG-001/__	0,629092095	1,518323625	0,121502582	0,262561759
p__Firmicutes/c__Clostridia/o__Lachnospirales/f__Lachnospiraceae/g__Lachnospiraceae_UCG-001/s__uncultured_bacterium	1,14271629	0,69425556	0,498699447	0,43898541
p__Firmicutes/c__Clostridia/o__Lachnospirales/f__Lachnospiraceae/g__Lachnospiraceae_UCG-001/s__unidentified	0	0	0	0
p__Firmicutes/c__Clostridia/o__Lachnospirales/f__Lachnospiraceae/g__Lachnospiraceae_UCG-006/__	0,011500514	0,011958689	0,019118426	0,023350038
p__Firmicutes/c__Clostridia/o__Lachnospirales/f__Lachnospiraceae/g__Lachnospiraceae_UCG-006/s__uncultured_bacterium	0,025133061	0,023740585	0,009386337	0,007180504
p__Firmicutes/c__Clostridia/o__Lachnospirales/f__Lachnospiraceae/g__Lachnospiraceae_UCG-010/s__uncultured_bacterium	0,00310781	0,003934953	0,005115961	0,006003353
p__Firmicutes/c__Clostridia/o__Lachnospirales/f__Lachnospiraceae/g__Marvinbryantia/s__Clostridiales_bacterium	0	0	0	0
p__Firmicutes/c__Clostridia/o__Lachnospirales/f__Lachnospiraceae/g__Marvinbryantia/s__uncultured_bacterium	0,032723743	0,038187891	0,033468953	0,039271819
p__Firmicutes/c__Clostridia/o__Lachnospirales/f__Lachnospiraceae/g__Roseburia/__	0,026119231	0,035928636	0,025106099	0,037760145
p__Firmicutes/c__Clostridia/o__Lachnospirales/f__Lachnospiraceae/g__Roseburia/s__Clostridium_sp.	0,012386362	0,021974786	0,016750665	0,025609867
p__Firmicutes/c__Clostridia/o__Lachnospirales/f__Lachnospiraceae/g__Roseburia/s__Eubacterium_plexicaudatum	0	0	0	0
p__Firmicutes/c__Clostridia/o__Lachnospirales/f__Lachnospiraceae/g__Roseburia/s__Eubacterium_sp.	0	0	0	0
p__Firmicutes/c__Clostridia/o__Lachnospirales/f__Lachnospiraceae/g__Roseburia/s__mouse_gut	0	0	0	0
p__Firmicutes/c__Clostridia/o__Lachnospirales/f__Lachnospiraceae/g__Roseburia/s__uncultured_bacterium	0,030169116	0,033640454	0,241438106	0,484774713
p__Firmicutes/c__Clostridia/o__Lachnospirales/f__Lachnospiraceae/g__Roseburia/s__uncultured_Clostridiales	0	0	0	0
p__Firmicutes/c__Clostridia/o__Lachnospirales/f__Lachnospiraceae/g__Tuzzerella/s__uncultured_bacterium	0,037617766	0,020848102	0,059482483	0,065596569
p__Firmicutes/c__Clostridia/o__Lachnospirales/f__Lachnospiraceae/g__Tyzzerella/s__unidentified	0	0	0	0
p__Firmicutes/c__Clostridia/o__Lachnospirales/f__Lachnospiraceae/g__uncultured/__	0,147530154	0,211513314	0,115126586	0,071599722
p__Firmicutes/c__Clostridia/o__Lachnospirales/f__Lachnospiraceae/g__uncultured/s__uncultured_bacterium	0,004362919	0,006827965	0,003119884	0,006498053
p__Firmicutes/c__Clostridia/o__Lachnospirales/f__Lachnospiraceae/g__uncultured/s__unidentified	0,040043194	0,039117837	0,045549701	0,032346222
p__Firmicutes/c__Clostridia/o__Monoglobales/f__Monoglobaceae/g__Monoglobus/__	0	0	0	0
p__Firmicutes/c__Clostridia/o__Monoglobales/f__Monoglobaceae/g__Monoglobus/s__uncultured_rumen	0	0	0	0
p__Firmicutes/c__Clostridia/o__Monoglobales/f__Monoglobaceae/g__Monoglobus/s__unidentified	0,000975221	0,001510978	0	0
p__Firmicutes/c__Clostridia/o__Oscillospirales/__/__/__	0	0	0	0
p__Firmicutes/c__Clostridia/o__Oscillospirales/f__[Clostridium]_methylpentosum_group/g__[Clostridium]_methylpentosum_group/s__uncultured_organism	0	0	0	0
p__Firmicutes/c__Clostridia/o__Oscillospirales/f__[Eubacterium]_coprostanoligenes_group/g__[Eubacterium]_coprostanoligenes_group/__	0,069843502	0,080669957	0,003875926	0,008393404
p__Firmicutes/c__Clostridia/o__Oscillospirales/f__Butyricicoccaceae/g__Butyricicoccus/s__uncultured_bacterium	0,068473837	0,064024882	0,027860397	0,038028386
p__Firmicutes/c__Clostridia/o__Oscillospirales/f__Butyricicoccaceae/g__UCG-009/__	0,019476461	0,015556246	0,019511698	0,010033363
p__Firmicutes/c__Clostridia/o__Oscillospirales/f__Butyricicoccaceae/g__UCG-009/s__uncultured_bacterium	0	0	0	0
p__Firmicutes/c__Clostridia/o__Oscillospirales/f__Butyricicoccaceae/g__UCG-009/s__uncultured_organism	0	0	0	0
p__Firmicutes/c__Clostridia/o__Oscillospirales/f__Oscillospiraceae/__/__	0,829685322	0,338454698	0,626801157	0,446994321
p__Firmicutes/c__Clostridia/o__Oscillospirales/f__Oscillospiraceae/g__Colidextribacter/__	0,481105998	0,57396689	0,334561463	0,319158882
p__Firmicutes/c__Clostridia/o__Oscillospirales/f__Oscillospiraceae/g__Colidextribacter/s__uncultured_bacterium	0,072107373	0,033036226	0,042224045	0,024262853
p__Firmicutes/c__Clostridia/o__Oscillospirales/f__Oscillospiraceae/g__Intestinimonas/__	0,068975028	0,062426036	0,034891301	0,019431408
p__Firmicutes/c__Clostridia/o__Oscillospirales/f__Oscillospiraceae/g__NK4A214_group/s__uncultured_bacterium	0,019055882	0,012897246	0,006869847	0,00919612
p__Firmicutes/c__Clostridia/o__Oscillospirales/f__Oscillospiraceae/g__NK4A214_group/s__unidentified	0,019979461	0,011315493	0,017700211	0,013491933
p__Firmicutes/c__Clostridia/o__Oscillospirales/f__Oscillospiraceae/g__Oscillibacter/__	0,952186275	0,831888009	1,003371544	0,936270003
p__Firmicutes/c__Clostridia/o__Oscillospirales/f__Oscillospiraceae/g__Oscillibacter/s__Clostridiales_bacterium	0,053168246	0,061066545	0,035636991	0,041424886
p__Firmicutes/c__Clostridia/o__Oscillospirales/f__Oscillospiraceae/g__Oscillibacter/s__uncultured_bacterium	0,334407099	0,306353443	0,723583135	1,193820865
p__Firmicutes/c__Clostridia/o__Oscillospirales/f__Oscillospiraceae/g__Papillibacter/s__uncultured_bacterium	0	0	0	0
p__Firmicutes/c__Clostridia/o__Oscillospirales/f__Oscillospiraceae/g__UCG-003/s__uncultured_bacterium	0	0	0,009188175	0,017549738
p__Firmicutes/c__Clostridia/o__Oscillospirales/f__Oscillospiraceae/g__UCG-005/__	0,000740439	0,001813698	0,000730895	0,001376457
p__Firmicutes/c__Clostridia/o__Oscillospirales/f__Oscillospiraceae/g__UCG-005/s__metagenome	0	0	0,005009386	0,005945057
p__Firmicutes/c__Clostridia/o__Oscillospirales/f__Oscillospiraceae/g__UCG-005/s__uncultured_Clostridiales	0,001727691	0,004231962	0	0
p__Firmicutes/c__Clostridia/o__Oscillospirales/f__Oscillospiraceae/g__uncultured/__	0,047518362	0,05765572	0,023954288	0,018686715
p__Firmicutes/c__Clostridia/o__Oscillospirales/f__Oscillospiraceae/g__uncultured/s__Clostridium_sp.	0	0	0	0
p__Firmicutes/c__Clostridia/o__Oscillospirales/f__Oscillospiraceae/g__uncultured/s__uncultured_bacterium	0,420914236	0,22290674	0,416314857	0,252027067
p__Firmicutes/c__Clostridia/o__Oscillospirales/f__Oscillospiraceae/g__uncultured/s__uncultured_Clostridiales	0	0	0,001088965	0,003080059
p__Firmicutes/c__Clostridia/o__Oscillospirales/f__Oscillospirales/g__Hydrogenoanaerobacterium/s__uncultured_bacterium	0	0	0,000275466	0,000779135
p__Firmicutes/c__Clostridia/o__Oscillospirales/f__Ruminococcaceae/__/__	0,201584323	0,104090504	0,135812281	0,133483171
p__Firmicutes/c__Clostridia/o__Oscillospirales/f__Ruminococcaceae/g__[Eubacterium]_siraeum_group/s__uncultured_bacterium	0	0	0,006716604	0,018123398
p__Firmicutes/c__Clostridia/o__Oscillospirales/f__Ruminococcaceae/g__Anaerotruncus/__	0,009068604	0,007342134	0,006326544	0,007254758
p__Firmicutes/c__Clostridia/o__Oscillospirales/f__Ruminococcaceae/g__Anaerotruncus/s__uncultured_bacterium	0,471294199	0,35327974	0,193604492	0,142901943
p__Firmicutes/c__Clostridia/o__Oscillospirales/f__Ruminococcaceae/g__Candidatus_Soleaferrea/__	0	0	0	0
p__Firmicutes/c__Clostridia/o__Oscillospirales/f__Ruminococcaceae/g__Harryflintia/s__uncultured_bacterium	0,017894464	0,019386384	0,005199138	0,002792744
p__Firmicutes/c__Clostridia/o__Oscillospirales/f__Ruminococcaceae/g__Incertae_Sedis/__	0,011464657	0,011378958	0,004320746	0,012220915
p__Firmicutes/c__Clostridia/o__Oscillospirales/f__Ruminococcaceae/g__Incertae_Sedis/s__Acutalibacter_muris	0,020591214	0,024786943	0,010627462	0,017391647
p__Firmicutes/c__Clostridia/o__Oscillospirales/f__Ruminococcaceae/g__Incertae_Sedis/s__Clostridium_sp.	0,004100918	0,006486513	0,001407779	0,0039818
p__Firmicutes/c__Clostridia/o__Oscillospirales/f__Ruminococcaceae/g__Incertae_Sedis/s__uncultured_bacterium	0,005267392	0,006775057	0,011244172	0,012667595
p__Firmicutes/c__Clostridia/o__Oscillospirales/f__Ruminococcaceae/g__Incertae_Sedis/s__uncultured_Clostridiales	0,013824485	0,010887709	0,005086796	0,005943936
p__Firmicutes/c__Clostridia/o__Oscillospirales/f__Ruminococcaceae/g__Negativibacillus/s__unidentified	0	0	0	0
p__Firmicutes/c__Clostridia/o__Oscillospirales/f__Ruminococcaceae/g__Paludicola/s__uncultured_bacterium	0,000999147	0,002447401	0	0
p__Firmicutes/c__Clostridia/o__Oscillospirales/f__Ruminococcaceae/g__Ruminococcaceae/s__uncultured_bacterium	0,019764531	0,027802466	0,023279078	0,028978182
p__Firmicutes/c__Clostridia/o__Oscillospirales/f__Ruminococcaceae/g__Ruminococcus/__	0,147879186	0,171148427	0,070161222	0,047741598
p__Firmicutes/c__Clostridia/o__Oscillospirales/f__Ruminococcaceae/g__Ruminococcus/s__unidentified	0,010741306	0,011930557	0,001284622	0,00249438
p__Firmicutes/c__Clostridia/o__Oscillospirales/f__Ruminococcaceae/g__UBA1819/s__uncultured_bacterium	0	0	0	0
p__Firmicutes/c__Clostridia/o__Oscillospirales/f__Ruminococcaceae/g__uncultured/__	0,019262203	0,011118896	0,022401206	0,018269668
p__Firmicutes/c__Clostridia/o__Oscillospirales/f__Ruminococcaceae/g__uncultured/s__[Clostridium]_leptum	0,019029153	0,00717175	0,020288498	0,028458592
p__Firmicutes/c__Clostridia/o__Oscillospirales/f__Ruminococcaceae/g__uncultured/s__uncultured_bacterium	0,375113913	0,096417557	0,222864708	0,133468511
p__Firmicutes/c__Clostridia/o__Oscillospirales/f__UCG-010/g__UCG-010/__	0,010759884	0,011464259	0,003402199	0,006294877
p__Firmicutes/c__Clostridia/o__Oscillospirales/f__UCG-010/g__UCG-010/s__uncultured_bacterium	0,012835727	0,01189002	0,011274569	0,014973026
p__Firmicutes/c__Clostridia/o__Oscillospirales/f__UCG-010/g__UCG-010/s__uncultured_organism	0,063569959	0,081571147	0,052279296	0,037841605
p__Firmicutes/c__Clostridia/o__Oscillospirales/f__UCG-010/g__UCG-010/s__uncultured_rumen	0	0	0,00050092	0,000927685
p__Firmicutes/c__Clostridia/o__Oscillospirales/f__UCG-010/g__UCG-010/s__unidentified	0,026582447	0,041626023	0,013841573	0,022236802
p__Firmicutes/c__Clostridia/o__Oscillospirales/f__uncultured/g__uncultured/__	0	0	0,00103898	0,002188595
p__Firmicutes/c__Clostridia/o__Peptococcales/f__Peptococcaceae/g__Peptococcus/__	0,011573111	0,007316288	0,009411725	0,011766232
p__Firmicutes/c__Clostridia/o__Peptococcales/f__Peptococcaceae/g__uncultured/__	0,089427647	0,110024333	0,059579303	0,032404315
p__Firmicutes/c__Clostridia/o__Peptococcales/f__Peptococcaceae/g__uncultured/s__uncultured_bacterium	0,007248156	0,008878111	0,002405026	0,002776903
p__Firmicutes/c__Clostridia/o__Peptococcales/f__Peptococcaceae/g__uncultured/s__unidentified	0,02420157	0,059281498	0	0
p__Firmicutes/c__Clostridia/o__Peptostreptococcales-Tissierellales/f__Anaerovoracaceae/__/__	0	0	0	0
p__Firmicutes/c__Clostridia/o__Peptostreptococcales-Tissierellales/f__Anaerovoracaceae/g__[Eubacterium]_brachy_group/s__uncultured_bacterium	0,002970054	0,004736024	0,001808082	0,002085009
p__Firmicutes/c__Clostridia/o__Peptostreptococcales-Tissierellales/f__Anaerovoracaceae/g__[Eubacterium]_nodatum_group/__	0,029574295	0,012033487	0,015015047	0,016204928
p__Firmicutes/c__Clostridia/o__Peptostreptococcales-Tissierellales/f__Anaerovoracaceae/g__[Eubacterium]_nodatum_group/s__uncultured_bacterium	0	0	0	0
p__Firmicutes/c__Clostridia/o__Peptostreptococcales-Tissierellales/f__Anaerovoracaceae/g__Anaerovorax/s__uncultured_bacterium	0	0	0	0
p__Firmicutes/c__Clostridia/o__Peptostreptococcales-Tissierellales/f__Anaerovoracaceae/g__Family_XIII_AD3011_group/__	0,031414775	0,029143157	0,009089822	0,011625617
p__Firmicutes/c__Clostridia/o__Peptostreptococcales-Tissierellales/f__Anaerovoracaceae/g__Family_XIII_AD3011_group/s__uncultured_bacterium	0	0	0,00045911	0,001298559
p__Firmicutes/c__Clostridia/o__Peptostreptococcales-Tissierellales/f__Anaerovoracaceae/g__Family_XIII_UCG-001/s__uncultured_bacterium	0,011511718	0,004501709	0,00443351	0,005626739
p__Firmicutes/c__Clostridia/o__Peptostreptococcales-Tissierellales/f__Peptostreptococcaceae/__/__	0	0	0	0
p__Firmicutes/c__Clostridia/o__Peptostreptococcales-Tissierellales/f__Peptostreptococcaceae/g__Romboutsia/__	0	0	0	0
p__Firmicutes/c__Clostridia/o__uncultured/f__uncultured/g__uncultured/__	0,00246813	0,00604566	0,000511201	0,001445896
p__Firmicutes/c__Incertae_Sedis/o__DTU014/f__DTU014/g__DTU014/s__unidentified	0	0	0	0
p__Patescibacteria/c__Saccharimonadia/o__Saccharimonadales/f__Saccharimonadaceae/g__Candidatus_Saccharimonas/__	0,005604043	0,013727045	0,013550889	0,025244329
p__Patescibacteria/c__Saccharimonadia/o__Saccharimonadales/f__Saccharimonadaceae/g__Candidatus_Saccharimonas/s__uncultured_bacterium	0,142528377	0,119942622	0,147073815	0,140550121
p__Proteobacteria/c__Alphaproteobacteria/o__Rhodospirillales/f__uncultured/g__uncultured/__	1,031027587	0,86583585	0,297009178	0,286640039
p__Proteobacteria/c__Alphaproteobacteria/o__Rhodospirillales/f__uncultured/g__uncultured/s__Azospirillum_sp.	0,468692943	0,406394503	0,133543724	0,224977129
p__Proteobacteria/c__Alphaproteobacteria/o__Rhodospirillales/f__uncultured/g__uncultured/s__gut_metagenome	0,456971938	0,701311922	0,156544146	0,15067448
p__Proteobacteria/c__Alphaproteobacteria/o__Rhodospirillales/f__uncultured/g__uncultured/s__uncultured_bacterium	0	0	0	0
p__Proteobacteria/c__Alphaproteobacteria/o__Rhodospirillales/f__uncultured/g__uncultured/s__unidentified_rumen	0,007277212	0,006909101	0	0
p__Proteobacteria/c__Alphaproteobacteria/o__Sphingomonadales/f__Sphingomonadaceae/g__Sphingomonas/__	0	0	0,000694845	0,001464867
p__Proteobacteria/c__Gammaproteobacteria/o__Burkholderiales/f__Comamonadaceae/g__Brachymonas/__	0,000217758	0,000533396	0	0
p__Proteobacteria/c__Gammaproteobacteria/o__Burkholderiales/f__Comamonadaceae/g__Tepidicella/s__uncultured_Tepidicella	0	0	0,000492831	0,001393936
p__Proteobacteria/c__Gammaproteobacteria/o__Burkholderiales/f__Sutterellaceae/g__Parasutterella/s__Burkholderiales_bacterium	0,012949311	0,007965969	0,019743928	0,017165371
p__Proteobacteria/c__Gammaproteobacteria/o__Burkholderiales/f__Sutterellaceae/g__Parasutterella/s__uncultured_bacterium	0,05577362	0,026138876	0,171450316	0,116812601
p__Proteobacteria/c__Gammaproteobacteria/o__Enterobacterales/f__Enterobacteriaceae/__/__	0	0	0	0
p__Proteobacteria/c__Gammaproteobacteria/o__Enterobacterales/f__Enterobacteriaceae/g__Citrobacter/__	0	0	0	0
p__Proteobacteria/c__Gammaproteobacteria/o__Enterobacterales/f__Enterobacteriaceae/g__Enterobacter/__	0	0	0,000306721	0,000867538
p__Proteobacteria/c__Gammaproteobacteria/o__Enterobacterales/f__Enterobacteriaceae/g__Escherichia-Shigella/__	0,69302345	0,873795677	1,035373296	1,39123357
p__Proteobacteria/c__Gammaproteobacteria/o__Enterobacterales/f__Erwiniaceae/g__Pantoea/__	0	0	0	0
p__Proteobacteria/c__Gammaproteobacteria/o__Oceanospirillales/f__Halomonadaceae/g__Halomonas/__	0	0	0	0
p__Proteobacteria/c__Gammaproteobacteria/o__Pasteurellales/f__Pasteurellaceae/g__Rodentibacter/s__Rodentibacter_heylii	0	0	0	0
p__Proteobacteria/c__Gammaproteobacteria/o__Pseudomonadales/f__Pseudomonadaceae/g__Pseudomonas/__	0	0	0	0
p__Verrucomicrobiota/c__Verrucomicrobiae/o__Verrucomicrobiales/f__Akkermansiaceae/g__Akkermansia/__	0,006167098	0,007031547	0,024511387	0,051974572
