# Supplementary material for: Orally administered Odoribacter laneus improves glucose control and inflammatory profile in obese mice by depleting circulating succinate
Source: Microbiome. 2022 Aug 25;10:135. doi: 10.1186/s40168-022-01306-y (PMC9404562; doi:10.1186/s40168-022-01306-y)
Supplement: Supplementary file 6 — Additional file 5. ANCOM analysis of compositions of microbiomes with bias correction (ANCOM-BC 1.2.2) R package in db/db mice at phylum level. [file 40168_2022_1306_MOESM5_ESM.csv]

phylum	beta	se	W	result	pvalue	qvalue	prevalence	total counts
p__Actinobacteriota	0,836292558	0,474929429	1,760877528	FALSE	0,078259134	0,26086378	13	287
p__Bacteroidota	0,638681411	0,314214353	2,032629648	FALSE	0,042089954	0,26086378	14	1295225
p__Campilobacterota	-0,417930993	0,463108789	-0,902446688	TRUE	0	0	4	26
p__Cyanobacteria	-0,598417359	0,769478448	-0,777692164	FALSE	0,436750513	0,70661308	14	26881
p__Deferribacterota	-0,264509328	0,426321367	-0,620445862	FALSE	0,534964286	0,70661308	14	97936
p__Desulfobacterota	0,612595921	0,327720378	1,869264047	FALSE	0,061586087	0,26086378	14	4206
p__Firmicutes	0,233712486	0,305690957	0,764538435	FALSE	0,444546442	0,70661308	14	538465
p__Patescibacteria	0,282073186	0,490561012	0,575001232	FALSE	0,565290464	0,70661308	14	3079
p__Proteobacteria	0,004518831	0,320945837	0,014079731	FALSE	0,988766371	0,988766371	14	44800
p__Verrucomicrobiota	0,079115362	0,913963844	0,086562902	FALSE	0,931018955	0,988766371	7	346
