# Supplementary material for: Orally administered Odoribacter laneus improves glucose control and inflammatory profile in obese mice by depleting circulating succinate
Source: Microbiome. 2022 Aug 25;10:135. doi: 10.1186/s40168-022-01306-y (PMC9404562; doi:10.1186/s40168-022-01306-y)
Supplement: Supplementary file 7 — Additional file 6. ANCOM analysis of compositions of microbiomes with bias correction (ANCOM-BC 1.2.2) R package in db/db mice at family level. [file 40168_2022_1306_MOESM6_ESM.csv]

phylum	class	order	family	beta	se	W	result	pvalue	qvalue	prevalence	total counts
p__Actinobacteriota	c__Coriobacteriia	o__Coriobacteriales	f__Eggerthellaceae	0,816871573	0,507333236	1,610128246	FALSE	0,107369862	0,439240344	13	287
p__Bacteroidota	c__Bacteroidia	o__Bacteroidales	__	0,674706356	0,607768364	1,110137341	FALSE	0,266939848	0,706605481	2	29
p__Bacteroidota	c__Bacteroidia	o__Bacteroidales	f__Bacteroidaceae	0,565483314	0,259258906	2,181152897	FALSE	0,029172109	0,218790821	14	320786
p__Bacteroidota	c__Bacteroidia	o__Bacteroidales	f__Marinifilaceae	-0,822945405	0,818558867	-1,005358855	FALSE	0,314724085	0,745399148	14	7097
p__Bacteroidota	c__Bacteroidia	o__Bacteroidales	f__Muribaculaceae	0,577686771	0,211465785	2,73182147	FALSE	0,006298526	0,056686735	14	474868
p__Bacteroidota	c__Bacteroidia	o__Bacteroidales	f__Prevotellaceae	0,882048966	0,259266931	3,402088203	TRUE	0,000668731	0,013890809	14	216386
p__Bacteroidota	c__Bacteroidia	o__Bacteroidales	f__Rikenellaceae	0,747581243	0,230495449	3,243366611	TRUE	0,001181261	0,013890809	14	230363
p__Bacteroidota	c__Bacteroidia	o__Bacteroidales	f__Tannerellaceae	0,116970254	0,356619339	0,327997508	FALSE	0,742913547	0,903508702	14	45696
p__Campilobacterota	c__Campylobacteria	o__Campylobacterales	f__Helicobacteraceae	-0,437351978	0,41739725	-1,047807521	TRUE	0	0	4	26
p__Cyanobacteria	c__Vampirivibrionia	o__Gastranaerophilales	f__Gastranaerophilales	-0,617838344	0,760402387	-0,812514998	FALSE	0,416496184	0,76140834	14	26881
p__Deferribacterota	c__Deferribacteres	o__Deferribacterales	f__Deferribacteraceae	-0,283930313	0,367632909	-0,772320176	FALSE	0,439924819	0,76140834	14	97936
p__Desulfobacterota	c__Desulfovibrionia	o__Desulfovibrionales	f__Desulfovibrionaceae	0,593174936	0,297644699	1,992896023	FALSE	0,046272834	0,297468218	14	4206
p__Firmicutes	c__Bacilli	__	__	-0,27893334	0,875545856	-0,318582217	TRUE	0	0	6	178
p__Firmicutes	c__Bacilli	o__Acholeplasmatales	f__Acholeplasmataceae	0,351237652	1,310500203	0,268018007	FALSE	0,788685458	0,903508702	14	14596
p__Firmicutes	c__Bacilli	o__Erysipelotrichales	f__Erysipelatoclostridiaceae	-0,019702443	0,610265256	-0,032285048	TRUE	0	0	4	55
p__Firmicutes	c__Bacilli	o__Erysipelotrichales	f__Erysipelotrichaceae	-0,166698999	0,430715217	-0,387028349	FALSE	0,698735221	0,903508702	14	631
p__Firmicutes	c__Bacilli	o__Lactobacillales	f__Carnobacteriaceae	0,135129569	0,288866776	0,467792008	FALSE	0,639933337	0,903508702	2	9
p__Firmicutes	c__Bacilli	o__Lactobacillales	f__Enterococcaceae	0,102688911	0,548024921	0,187380003	FALSE	0,8513627	0,934422476	3	47
p__Firmicutes	c__Bacilli	o__Lactobacillales	f__Lactobacillaceae	-0,20398031	0,25124171	-0,811888719	FALSE	0,416855488	0,76140834	14	3735
p__Firmicutes	c__Bacilli	o__Lactobacillales	f__Streptococcaceae	0,252622644	0,456336873	0,553588059	TRUE	0	0	6	21
p__Firmicutes	c__Bacilli	o__RF39	f__RF39	-1,028268171	0,565865271	-1,817160769	TRUE	0	0	7	102
p__Firmicutes	c__Bacilli	o__Staphylococcales	f__Gemellaceae	0,473416095	0,589796778	0,802676639	FALSE	0,422161659	0,76140834	7	52
p__Firmicutes	c__Clostridia	o__Christensenellales	f__Christensenellaceae	-0,06755864	0,661285557	-0,102162582	FALSE	0,918627627	0,961354494	12	287
p__Firmicutes	c__Clostridia	o__Clostridia	f__Hungateiclostridiaceae	-0,18501348	0,65787915	-0,281227152	TRUE	0	0	6	85
p__Firmicutes	c__Clostridia	o__Clostridia_UCG-014	f__Clostridia_UCG-014	0,234346779	0,635541695	0,368735491	FALSE	0,712324892	0,903508702	14	4082
p__Firmicutes	c__Clostridia	o__Clostridia_vadinBB60_group	f__Clostridia_vadinBB60_group	0,307909048	0,493186428	0,624325875	FALSE	0,532413594	0,868472635	14	165425
p__Firmicutes	c__Clostridia	o__Clostridiales	f__Clostridiaceae	0,999027791	0,53388702	1,871234463	FALSE	0,06131259	0,306562949	14	540
p__Firmicutes	c__Clostridia	o__Lachnospirales	f__Lachnospiraceae	0,190834638	0,24543062	0,777550243	FALSE	0,436834204	0,76140834	14	254508
p__Firmicutes	c__Clostridia	o__Monoglobales	f__Monoglobaceae	0,13002682	0,308073561	0,422064196	FALSE	0,672978161	0,903508702	2	8
p__Firmicutes	c__Clostridia	o__Oscillospirales	f__Butyricicoccaceae	0,110174697	0,441913553	0,249312781	FALSE	0,803118846	0,903508702	14	1347
p__Firmicutes	c__Clostridia	o__Oscillospirales	f__Oscillospiraceae	-0,15344395	0,31416659	-0,488415876	FALSE	0,625255299	0,903508702	14	66697
p__Firmicutes	c__Clostridia	o__Oscillospirales	f__Ruminococcaceae	-0,167287714	0,192569251	-0,868714567	FALSE	0,385003272	0,76140834	14	20458
p__Firmicutes	c__Clostridia	o__Oscillospirales	f__UCG-010	0,297924047	0,20543778	1,450191132	FALSE	0,147005227	0,551269603	14	1885
p__Firmicutes	c__Clostridia	o__Oscillospirales	f__[Eubacterium]_coprostanoligenes_group	-1,201884157	1,022242845	-1,175732521	TRUE	0	0	7	685
p__Firmicutes	c__Clostridia	o__Oscillospirales	f__uncultured	0,475612221	0,427640785	1,112176943	FALSE	0,266062079	0,706605481	2	12
p__Firmicutes	c__Clostridia	o__Peptococcales	f__Peptococcaceae	-0,132921617	0,298973502	-0,444593304	FALSE	0,656613687	0,903508702	14	1955
p__Firmicutes	c__Clostridia	o__Peptostreptococcales-Tissierellales	f__Anaerovoracaceae	-0,510821592	0,432167001	-1,182000456	FALSE	0,23720552	0,706605481	14	1018
p__Firmicutes	c__Clostridia	o__uncultured	f__uncultured	0,450447571	0,497052131	0,906238084	FALSE	0,364809849	0,76140834	2	25
p__Patescibacteria	c__Saccharimonadia	o__Saccharimonadales	f__Saccharimonadaceae	0,262652201	0,429006256	0,612233965	FALSE	0,540382973	0,868472635	14	3079
p__Proteobacteria	c__Alphaproteobacteria	o__Rhodospirillales	f__uncultured	-0,840225382	0,690411278	-1,21699255	FALSE	0,22360705	0,706605481	14	24703
p__Proteobacteria	c__Alphaproteobacteria	o__Sphingomonadales	f__Sphingomonadaceae	1,014114924	0,313896377	3,230731535	TRUE	0,001234739	0,013890809	2	7
p__Proteobacteria	c__Gammaproteobacteria	o__Burkholderiales	f__Comamonadaceae	0,71937812	0,382050782	1,882938483	FALSE	0,059708705	0,306562949	2	8
p__Proteobacteria	c__Gammaproteobacteria	o__Burkholderiales	f__Sutterellaceae	1,407977067	0,358117762	3,931603562	TRUE	8,44E-05	0,003797151	14	2633
p__Proteobacteria	c__Gammaproteobacteria	o__Enterobacterales	f__Enterobacteriaceae	0,09381835	0,76297418	0,122963991	FALSE	0,902135613	0,961354494	14	17449
p__Verrucomicrobiota	c__Verrucomicrobiae	o__Verrucomicrobiales	f__Akkermansiaceae	0,059694378	0,888390094	0,06719388	FALSE	0,946427357	0,96793707	7	346
