# Supplementary material for: Orally administered Odoribacter laneus improves glucose control and inflammatory profile in obese mice by depleting circulating succinate
Source: Microbiome. 2022 Aug 25;10:135. doi: 10.1186/s40168-022-01306-y (PMC9404562; doi:10.1186/s40168-022-01306-y)
Supplement: Supplementary file 8 — Additional file 7. ANCOM analysis of compositions of microbiomes with bias correction (ANCOM-BC 1.2.2) R package in db/db mice at genus level. [file 40168_2022_1306_MOESM7_ESM.csv]

phylum	class	order	family	genus	beta	se	W	result	pvalue	qvalue	prevalence	total counts
p__Actinobacteriota	c__Coriobacteriia	o__Coriobacteriales	f__Eggerthellaceae	g__Enterorhabdus	0,888458634	0,50213804	1,76935138	FALSE	0,076835254	0,379907645	13	287
p__Bacteroidota	c__Bacteroidia	o__Bacteroidales	__	__	0,746293417	0,597397083	1,249241815	FALSE	0,211576642	0,697419302	2	29
p__Bacteroidota	c__Bacteroidia	o__Bacteroidales	f__Bacteroidaceae	g__Bacteroides	0,637070375	0,247853769	2,570347743	FALSE	0,010159648	0,113026079	14	320786
p__Bacteroidota	c__Bacteroidia	o__Bacteroidales	f__Marinifilaceae	g__Odoribacter	-0,751358344	0,817353499	-0,919257512	FALSE	0,357960896	0,73870264	14	7097
p__Bacteroidota	c__Bacteroidia	o__Bacteroidales	f__Muribaculaceae	g__Muribaculaceae	0,623611983	0,183898691	3,391062656	TRUE	0,000696222	0,015490936	14	452858
p__Bacteroidota	c__Bacteroidia	o__Bacteroidales	f__Muribaculaceae	g__Muribaculum	1,087120909	0,304588071	3,569151294	TRUE	0,00035814	0,015490936	14	22010
p__Bacteroidota	c__Bacteroidia	o__Bacteroidales	f__Prevotellaceae	g__Alloprevotella	1,179725181	0,343679661	3,432630196	TRUE	0,000597757	0,015490936	14	181073
p__Bacteroidota	c__Bacteroidia	o__Bacteroidales	f__Prevotellaceae	g__Prevotellaceae_UCG-001	0,034199917	0,230961466	0,148076289	FALSE	0,882282562	0,927615755	14	35313
p__Bacteroidota	c__Bacteroidia	o__Bacteroidales	f__Rikenellaceae	g__Alistipes	0,604044322	0,226626914	2,665368869	FALSE	0,007690392	0,097777838	14	172060
p__Bacteroidota	c__Bacteroidia	o__Bacteroidales	f__Rikenellaceae	g__Rikenellaceae_RC9_gut_group	1,249191205	0,40895168	3,054618101	TRUE	0,002253473	0,033426512	14	58303
p__Bacteroidota	c__Bacteroidia	o__Bacteroidales	f__Tannerellaceae	__	0,744079338	0,530124581	1,403593354	FALSE	0,160439975	0,571166313	2	23
p__Bacteroidota	c__Bacteroidia	o__Bacteroidales	f__Tannerellaceae	g__Parabacteroides	0,188161431	0,380885929	0,494009928	FALSE	0,621299168	0,82530785	14	45673
p__Campilobacterota	c__Campylobacteria	o__Campylobacterales	f__Helicobacteraceae	g__Helicobacter	-0,365764917	0,418525435	-0,873937129	TRUE	0	0	4	26
p__Cyanobacteria	c__Vampirivibrionia	o__Gastranaerophilales	f__Gastranaerophilales	g__Gastranaerophilales	-0,546251283	0,741642631	-0,736542454	FALSE	0,461400641	0,742991104	14	26881
p__Deferribacterota	c__Deferribacteres	o__Deferribacterales	f__Deferribacteraceae	g__Mucispirillum	-0,212343252	0,358522656	-0,592272896	FALSE	0,553667863	0,795747096	14	97936
p__Desulfobacterota	c__Desulfovibrionia	o__Desulfovibrionales	f__Desulfovibrionaceae	g__Bilophila	0,674792492	0,377516048	1,787453792	FALSE	0,073864174	0,379907645	14	2152
p__Desulfobacterota	c__Desulfovibrionia	o__Desulfovibrionales	f__Desulfovibrionaceae	g__Desulfovibrio	0,586896212	0,271822509	2,159115574	FALSE	0,030841202	0,214715343	14	1891
p__Desulfobacterota	c__Desulfovibrionia	o__Desulfovibrionales	f__Desulfovibrionaceae	g__uncultured	0,66094847	0,8991921	0,735047016	FALSE	0,462310861	0,742991104	7	163
p__Firmicutes	c__Bacilli	__	__	__	-0,207346279	0,90046341	-0,230266191	TRUE	0	0	6	178
p__Firmicutes	c__Bacilli	o__Acholeplasmatales	f__Acholeplasmataceae	g__Anaeroplasma	0,422824713	1,327048472	0,318620398	FALSE	0,750014383	0,927615755	14	14596
p__Firmicutes	c__Bacilli	o__Erysipelotrichales	f__Erysipelatoclostridiaceae	g__Candidatus_Stoquefichus	0,223408054	0,353337826	0,632278907	FALSE	0,527204644	0,782020222	2	8
p__Firmicutes	c__Bacilli	o__Erysipelotrichales	f__Erysipelatoclostridiaceae	g__Erysipelatoclostridium	0,432449923	0,549083658	0,787584763	FALSE	0,43093963	0,73870264	2	47
p__Firmicutes	c__Bacilli	o__Erysipelotrichales	f__Erysipelotrichaceae	__	0,359189608	0,439500745	0,817267346	FALSE	0,413775663	0,73870264	3	15
p__Firmicutes	c__Bacilli	o__Erysipelotrichales	f__Erysipelotrichaceae	g__[Clostridium]_innocuum_group	0,837801862	0,495759303	1,689936742	FALSE	0,091040057	0,391563489	4	25
p__Firmicutes	c__Bacilli	o__Erysipelotrichales	f__Erysipelotrichaceae	g__uncultured	-0,120837372	0,388976139	-0,310654973	FALSE	0,756062931	0,927615755	14	591
p__Firmicutes	c__Bacilli	o__Lactobacillales	f__Enterococcaceae	g__Enterococcus	0,174275972	0,581822222	0,299534747	FALSE	0,764532064	0,927615755	3	47
p__Firmicutes	c__Bacilli	o__Lactobacillales	f__Lactobacillaceae	g__Lactobacillus	-0,132393249	0,226887688	-0,583518877	FALSE	0,559544053	0,795747096	14	3735
p__Firmicutes	c__Bacilli	o__Lactobacillales	f__Streptococcaceae	g__Streptococcus	0,324209705	0,446230136	0,726552688	TRUE	0	0	6	21
p__Firmicutes	c__Bacilli	o__RF39	f__RF39	g__RF39	-0,95668111	0,563706965	-1,69712487	TRUE	0	0	7	102
p__Firmicutes	c__Bacilli	o__Staphylococcales	f__Gemellaceae	g__Gemella	0,545003156	0,585192149	0,931323424	FALSE	0,351686289	0,73870264	7	52
p__Firmicutes	c__Clostridia	o__Christensenellales	f__Christensenellaceae	g__Christensenellaceae_R-7_group	0,121584835	0,668831161	0,181787038	FALSE	0,855749857	0,927615755	12	227
p__Firmicutes	c__Clostridia	o__Christensenellales	f__Christensenellaceae	g__uncultured	0,358628238	0,553488771	0,647941307	FALSE	0,517022913	0,782020222	9	60
p__Firmicutes	c__Clostridia	o__Clostridia	f__Hungateiclostridiaceae	__	-0,113426419	0,662214746	-0,171283439	TRUE	0	0	6	85
p__Firmicutes	c__Clostridia	o__Clostridia_UCG-014	f__Clostridia_UCG-014	g__Clostridia_UCG-014	0,30593384	0,618544122	0,494603099	FALSE	0,620880314	0,82530785	14	4082
p__Firmicutes	c__Clostridia	o__Clostridia_vadinBB60_group	f__Clostridia_vadinBB60_group	g__Clostridia_vadinBB60_group	0,379496109	0,467283698	0,812132138	FALSE	0,416715814	0,73870264	14	165425
p__Firmicutes	c__Clostridia	o__Clostridiales	f__Clostridiaceae	g__Candidatus_Arthromitus	1,070614852	0,502692465	2,129761089	FALSE	0,033191343	0,214715343	14	540
p__Firmicutes	c__Clostridia	o__Lachnospirales	f__Lachnospiraceae	__	0,004805978	0,192163727	0,025009811	FALSE	0,980047138	0,986646586	14	72549
p__Firmicutes	c__Clostridia	o__Lachnospirales	f__Lachnospiraceae	g__A2	1,357853988	0,610135154	2,225497053	FALSE	0,026047889	0,2107511	14	9201
p__Firmicutes	c__Clostridia	o__Lachnospirales	f__Lachnospiraceae	g__ASF356	0,21698016	0,387634433	0,559754607	FALSE	0,57564683	0,800508873	14	22569
p__Firmicutes	c__Clostridia	o__Lachnospirales	f__Lachnospiraceae	g__Acetatifactor	1,33342263	0,628160372	2,122742361	FALSE	0,033775447	0,214715343	12	319
p__Firmicutes	c__Clostridia	o__Lachnospirales	f__Lachnospiraceae	g__Blautia	0,353793854	0,449859549	0,786454027	FALSE	0,431601542	0,73870264	14	2163
p__Firmicutes	c__Clostridia	o__Lachnospirales	f__Lachnospiraceae	g__GCA-900066575	0,634026392	0,409468201	1,548414236	FALSE	0,121522596	0,473264239	14	864
p__Firmicutes	c__Clostridia	o__Lachnospirales	f__Lachnospiraceae	g__Lachnoclostridium	0,403905217	0,495491064	0,815161455	FALSE	0,414979898	0,73870264	14	2179
p__Firmicutes	c__Clostridia	o__Lachnospirales	f__Lachnospiraceae	g__Lachnospiraceae_FCS020_group	0,449165468	0,777137802	0,57797403	FALSE	0,563281653	0,795747096	13	1975
p__Firmicutes	c__Clostridia	o__Lachnospirales	f__Lachnospiraceae	g__Lachnospiraceae_NK4A136_group	0,481597423	0,501740056	0,959854445	FALSE	0,337128476	0,73870264	14	109741
p__Firmicutes	c__Clostridia	o__Lachnospirales	f__Lachnospiraceae	g__Lachnospiraceae_UCG-001	-0,800039998	0,701933532	-1,139766034	FALSE	0,254383788	0,719562708	14	22449
p__Firmicutes	c__Clostridia	o__Lachnospirales	f__Lachnospiraceae	g__Lachnospiraceae_UCG-006	0,113010114	0,690230814	0,163728004	FALSE	0,869945271	0,927615755	13	644
p__Firmicutes	c__Clostridia	o__Lachnospirales	f__Lachnospiraceae	g__Lachnospiraceae_UCG-010	0,403316262	0,60189843	0,670073624	FALSE	0,502810858	0,782020222	9	89
p__Firmicutes	c__Clostridia	o__Lachnospirales	f__Lachnospiraceae	g__Marvinbryantia	1,28202063	0,829693508	1,545173752	FALSE	0,122304242	0,473264239	12	699
p__Firmicutes	c__Clostridia	o__Lachnospirales	f__Lachnospiraceae	g__Roseburia	1,961485207	1,088666307	1,801732261	FALSE	0,07158754	0,379907645	12	4101
p__Firmicutes	c__Clostridia	o__Lachnospirales	f__Lachnospiraceae	g__Tuzzerella	-0,011951889	0,71410823	-0,016736804	FALSE	0,986646586	0,986646586	13	1048
p__Firmicutes	c__Clostridia	o__Lachnospirales	f__Lachnospiraceae	g__[Eubacterium]_ventriosum_group	0,092180289	0,366658421	0,251406441	FALSE	0,801499889	0,927615755	2	14
p__Firmicutes	c__Clostridia	o__Lachnospirales	f__Lachnospiraceae	g__[Eubacterium]_xylanophilum_group	-0,876482028	1,002973015	-0,873883959	TRUE	0	0	6	304
p__Firmicutes	c__Clostridia	o__Lachnospirales	f__Lachnospiraceae	g__uncultured	0,405848982	0,397640157	1,020643851	FALSE	0,307423206	0,734692821	14	3600
p__Firmicutes	c__Clostridia	o__Monoglobales	f__Monoglobaceae	g__Monoglobus	0,201613881	0,317272962	0,635458753	FALSE	0,52512926	0,782020222	2	8
p__Firmicutes	c__Clostridia	o__Oscillospirales	f__Butyricicoccaceae	g__Butyricicoccus	0,327319518	0,780714406	0,419256408	FALSE	0,675028751	0,870689258	13	950
p__Firmicutes	c__Clostridia	o__Oscillospirales	f__Butyricicoccaceae	g__UCG-009	0,578696296	0,570159614	1,014972442	FALSE	0,310118964	0,734692821	13	397
p__Firmicutes	c__Clostridia	o__Oscillospirales	f__Oscillospiraceae	__	-0,044211818	0,240282502	-0,183999324	FALSE	0,854013986	0,927615755	14	14505
p__Firmicutes	c__Clostridia	o__Oscillospirales	f__Oscillospiraceae	g__Colidextribacter	-0,140902072	0,356611313	-0,395113858	FALSE	0,692758862	0,88079341	14	9060
p__Firmicutes	c__Clostridia	o__Oscillospirales	f__Oscillospiraceae	g__Intestinimonas	0,078541154	0,437010305	0,179723804	FALSE	0,857369405	0,927615755	14	995
p__Firmicutes	c__Clostridia	o__Oscillospirales	f__Oscillospiraceae	g__NK4A214_group	-0,579996708	0,632546918	-0,916922826	FALSE	0,359183082	0,73870264	13	625
p__Firmicutes	c__Clostridia	o__Oscillospirales	f__Oscillospiraceae	g__Oscillibacter	-0,128883017	0,445880448	-0,289052857	FALSE	0,772540929	0,927615755	14	32304
p__Firmicutes	c__Clostridia	o__Oscillospirales	f__Oscillospiraceae	g__UCG-003	0,815996278	0,804000892	1,014919619	FALSE	0,310144146	0,734692821	2	105
p__Firmicutes	c__Clostridia	o__Oscillospirales	f__Oscillospiraceae	g__UCG-005	1,755319971	0,744983187	2,356187362	TRUE	0	0	6	81
p__Firmicutes	c__Clostridia	o__Oscillospirales	f__Oscillospiraceae	g__uncultured	0,453965989	0,408811768	1,110452351	FALSE	0,26680415	0,719562708	14	9022
p__Firmicutes	c__Clostridia	o__Oscillospirales	f__Ruminococcaceae	__	-0,259763702	0,604052813	-0,430034753	FALSE	0,667170361	0,870689258	14	3291
p__Firmicutes	c__Clostridia	o__Oscillospirales	f__Ruminococcaceae	g__Anaerotruncus	-0,381599172	0,31163967	-1,224488436	FALSE	0,220768026	0,70172694	14	6614
p__Firmicutes	c__Clostridia	o__Oscillospirales	f__Ruminococcaceae	g__Harryflintia	0,041825576	0,579057905	0,072230386	FALSE	0,942418564	0,964083358	12	218
p__Firmicutes	c__Clostridia	o__Oscillospirales	f__Ruminococcaceae	g__Incertae_Sedis	-0,583793482	0,673498604	-0,866807264	FALSE	0,386047621	0,73870264	13	853
p__Firmicutes	c__Clostridia	o__Oscillospirales	f__Ruminococcaceae	g__Ruminococcaceae	0,694440117	0,827872685	0,838824772	FALSE	0,401567647	0,73870264	11	454
p__Firmicutes	c__Clostridia	o__Oscillospirales	f__Ruminococcaceae	g__Ruminococcus	0,131154992	0,60139013	0,218086373	FALSE	0,827361814	0,927615755	14	2259
p__Firmicutes	c__Clostridia	o__Oscillospirales	f__Ruminococcaceae	g__[Eubacterium]_siraeum_group	1,5281696	0,663912788	2,301762561	FALSE	0,021348566	0,190002237	2	66
p__Firmicutes	c__Clostridia	o__Oscillospirales	f__Ruminococcaceae	g__uncultured	-0,182704072	0,338615221	-0,539562493	FALSE	0,589498789	0,80715988	14	6694
p__Firmicutes	c__Clostridia	o__Oscillospirales	f__UCG-010	g__UCG-010	0,369511108	0,219566005	1,682915838	FALSE	0,092391385	0,391563489	14	1885
p__Firmicutes	c__Clostridia	o__Oscillospirales	f__[Eubacterium]_coprostanoligenes_group	g__[Eubacterium]_coprostanoligenes_group	-1,130297096	1,015825539	-1,112688206	TRUE	0	0	7	685
p__Firmicutes	c__Clostridia	o__Oscillospirales	f__uncultured	g__uncultured	0,547199282	0,437088238	1,251919486	FALSE	0,210599204	0,697419302	2	12
p__Firmicutes	c__Clostridia	o__Peptococcales	f__Peptococcaceae	g__Peptococcus	-1,082497865	0,545620221	-1,98397681	FALSE	0,047258425	0,28039999	12	210
p__Firmicutes	c__Clostridia	o__Peptococcales	f__Peptococcaceae	g__uncultured	0,037678266	0,346041923	0,108883531	FALSE	0,913294869	0,945153993	14	1745
p__Firmicutes	c__Clostridia	o__Peptostreptococcales-Tissierellales	f__Anaerovoracaceae	g__Family_XIII_AD3011_group	-1,115600646	0,741033356	-1,505466166	FALSE	0,132204269	0,490257498	11	385
p__Firmicutes	c__Clostridia	o__Peptostreptococcales-Tissierellales	f__Anaerovoracaceae	g__Family_XIII_UCG-001	-0,611578902	0,614278539	-0,99560519	FALSE	0,319442012	0,734692821	11	156
p__Firmicutes	c__Clostridia	o__Peptostreptococcales-Tissierellales	f__Anaerovoracaceae	g__[Eubacterium]_brachy_group	0,556114451	0,56146475	0,990470819	FALSE	0,321944045	0,734692821	7	46
p__Firmicutes	c__Clostridia	o__Peptostreptococcales-Tissierellales	f__Anaerovoracaceae	g__[Eubacterium]_nodatum_group	-0,682807278	0,584399564	-1,168391149	FALSE	0,242649024	0,719562708	13	431
p__Firmicutes	c__Clostridia	o__uncultured	f__uncultured	g__uncultured	0,522034632	0,508849958	1,02591073	FALSE	0,304933664	0,734692821	2	25
p__Patescibacteria	c__Saccharimonadia	o__Saccharimonadales	f__Saccharimonadaceae	g__Candidatus_Saccharimonas	0,334239262	0,448209213	0,745721534	FALSE	0,455835648	0,742991104	14	3079
p__Proteobacteria	c__Alphaproteobacteria	o__Rhodospirillales	f__uncultured	g__uncultured	-0,768638321	0,661862781	-1,161325797	FALSE	0,245509433	0,719562708	14	24703
p__Proteobacteria	c__Alphaproteobacteria	o__Sphingomonadales	f__Sphingomonadaceae	g__Sphingomonas	1,085701985	0,337936188	3,212742591	TRUE	0,001314741	0,023402383	2	7
p__Proteobacteria	c__Gammaproteobacteria	o__Burkholderiales	f__Sutterellaceae	g__Parasutterella	1,479564128	0,356374604	4,151710343	TRUE	3,30E-05	0,002936998	14	2633
p__Proteobacteria	c__Gammaproteobacteria	o__Enterobacterales	f__Enterobacteriaceae	g__Escherichia-Shigella	0,165025327	0,789095097	0,209132369	FALSE	0,834344906	0,927615755	14	17446
p__Verrucomicrobiota	c__Verrucomicrobiae	o__Verrucomicrobiales	f__Akkermansiaceae	g__Akkermansia	0,131281439	0,915094253	0,143462204	FALSE	0,885925159	0,927615755	7	346
