# Supplementary material for: Orally administered Odoribacter laneus improves glucose control and inflammatory profile in obese mice by depleting circulating succinate
Source: Microbiome. 2022 Aug 25;10:135. doi: 10.1186/s40168-022-01306-y (PMC9404562; doi:10.1186/s40168-022-01306-y)
Supplement: Supplementary file 9 — Additional file 8. ANCOM analysis of compositions of microbiomes with bias correction (ANCOM-BC 1.2.2) R package in db/db mice at species level. [file 40168_2022_1306_MOESM8_ESM.csv]

phylum	class	order	family	genus	species	beta	se	W	result	pvalue	qvalue	prevalence	total counts
p__Actinobacteriota	c__Coriobacteriia	o__Coriobacteriales	f__Eggerthellaceae	g__Enterorhabdus	__	-0,098521034	0,739182588	-0,13328376	FALSE	0,893968971	0,940829732	9	127
p__Actinobacteriota	c__Coriobacteriia	o__Coriobacteriales	f__Eggerthellaceae	g__Enterorhabdus	s__uncultured_bacterium	1,026413075	0,646341957	1,58803411	FALSE	0,112278626	0,528058627	11	152
p__Bacteroidota	c__Bacteroidia	o__Bacteroidales	__	__	__	0,731710449	0,596842022	1,225970059	FALSE	0,220209942	0,709413975	2	29
p__Bacteroidota	c__Bacteroidia	o__Bacteroidales	f__Bacteroidaceae	g__Bacteroides	__	0,625269094	0,25457088	2,456168962	FALSE	0,014042712	0,152798546	14	319854
p__Bacteroidota	c__Bacteroidia	o__Bacteroidales	f__Bacteroidaceae	g__Bacteroides	s__Bacteroides_caecimuris	1,00468629	1,239935196	0,810273224	FALSE	0,417783161	0,765494078	6	659
p__Bacteroidota	c__Bacteroidia	o__Bacteroidales	f__Bacteroidaceae	g__Bacteroides	s__Bacteroides_intestinalis	-0,640478238	0,736127199	-0,870064628	FALSE	0,384265086	0,758923546	2	273
p__Bacteroidota	c__Bacteroidia	o__Bacteroidales	f__Marinifilaceae	g__Odoribacter	__	0,714716032	0,642587155	1,112247617	FALSE	0,2660317	0,710972565	2	45
p__Bacteroidota	c__Bacteroidia	o__Bacteroidales	f__Marinifilaceae	g__Odoribacter	s__Odoribacter_laneus	2,060778386	0,889355486	2,317159358	TRUE	0	0	5	244
p__Bacteroidota	c__Bacteroidia	o__Bacteroidales	f__Marinifilaceae	g__Odoribacter	s__uncultured_bacterium	-1,45886627	1,118827006	-1,303924791	FALSE	0,192259227	0,675043507	13	6728
p__Bacteroidota	c__Bacteroidia	o__Bacteroidales	f__Marinifilaceae	g__Odoribacter	s__unidentified	-1,158726712	0,523117153	-2,215042475	TRUE	0	0	5	80
p__Bacteroidota	c__Bacteroidia	o__Bacteroidales	f__Muribaculaceae	g__Muribaculaceae	__	0,662951627	0,240736883	2,753843191	FALSE	0,005889998	0,077551642	14	99485
p__Bacteroidota	c__Bacteroidia	o__Bacteroidales	f__Muribaculaceae	g__Muribaculaceae	s__mouse_gut	0,576391912	0,629979056	0,914938213	FALSE	0,360224068	0,74958674	9	83
p__Bacteroidota	c__Bacteroidia	o__Bacteroidales	f__Muribaculaceae	g__Muribaculaceae	s__uncultured_Bacteroidales	0,245954233	0,497263185	0,49461581	FALSE	0,62087134	0,853023232	14	35653
p__Bacteroidota	c__Bacteroidia	o__Bacteroidales	f__Muribaculaceae	g__Muribaculaceae	s__uncultured_Muribaculaceae	0,434404967	0,395389121	1,098677084	FALSE	0,271908941	0,710972565	14	6614
p__Bacteroidota	c__Bacteroidia	o__Bacteroidales	f__Muribaculaceae	g__Muribaculaceae	s__uncultured_bacterium	0,611236218	0,187959229	3,251961728	TRUE	0,001146115	0,034761587	14	309900
p__Bacteroidota	c__Bacteroidia	o__Bacteroidales	f__Muribaculaceae	g__Muribaculaceae	s__unidentified	-0,434951235	1,099169986	-0,395708799	FALSE	0,692319864	0,889737796	9	1123
p__Bacteroidota	c__Bacteroidia	o__Bacteroidales	f__Muribaculaceae	g__Muribaculum	s__uncultured_bacterium	1,072537942	0,292722722	3,664006454	TRUE	0,000248301	0,009807871	14	22010
p__Bacteroidota	c__Bacteroidia	o__Bacteroidales	f__Prevotellaceae	g__Alloprevotella	__	1,471194524	0,60380659	2,436532738	FALSE	0,014828827	0,152798546	14	178795
p__Bacteroidota	c__Bacteroidia	o__Bacteroidales	f__Prevotellaceae	g__Alloprevotella	s__uncultured_Bacteroidales	-0,560063545	0,945628619	-0,592265858	TRUE	0	0	5	1716
p__Bacteroidota	c__Bacteroidia	o__Bacteroidales	f__Prevotellaceae	g__Alloprevotella	s__uncultured_bacterium	1,189842155	0,416398411	2,85746084	FALSE	0,004270453	0,061339238	14	562
p__Bacteroidota	c__Bacteroidia	o__Bacteroidales	f__Prevotellaceae	g__Prevotellaceae_UCG-001	s__uncultured_bacterium	0,019899275	0,246294562	0,08079462	FALSE	0,935605287	0,966180623	14	35309
p__Bacteroidota	c__Bacteroidia	o__Bacteroidales	f__Rikenellaceae	g__Alistipes	__	1,662822879	0,517758095	3,21158258	TRUE	0,00132006	0,034761587	14	20825
p__Bacteroidota	c__Bacteroidia	o__Bacteroidales	f__Rikenellaceae	g__Alistipes	s__Alistipes_finegoldii	-1,341938829	0,888379625	-1,510546608	TRUE	0	0	3	759
p__Bacteroidota	c__Bacteroidia	o__Bacteroidales	f__Rikenellaceae	g__Alistipes	s__Alistipes_timonensis	0,359908823	0,405517147	0,887530468	FALSE	0,37479337	0,74958674	14	9923
p__Bacteroidota	c__Bacteroidia	o__Bacteroidales	f__Rikenellaceae	g__Alistipes	s__uncultured_bacterium	0,487824575	0,239889656	2,033537349	FALSE	0,041998264	0,272316688	14	140553
p__Bacteroidota	c__Bacteroidia	o__Bacteroidales	f__Rikenellaceae	g__Rikenellaceae_RC9_gut_group	s__uncultured_bacterium	0,547461746	0,318042688	1,721346744	FALSE	0,085187922	0,448656389	14	14345
p__Bacteroidota	c__Bacteroidia	o__Bacteroidales	f__Rikenellaceae	g__Rikenellaceae_RC9_gut_group	s__uncultured_organism	1,49923501	0,494107713	3,034227091	TRUE	0,002411528	0,038102147	14	43958
p__Bacteroidota	c__Bacteroidia	o__Bacteroidales	f__Tannerellaceae	__	__	0,72949637	0,542186914	1,345470265	FALSE	0,178473418	0,655786046	2	23
p__Bacteroidota	c__Bacteroidia	o__Bacteroidales	f__Tannerellaceae	g__Parabacteroides	__	0,13032472	0,361310747	0,360699816	FALSE	0,718323862	0,893653922	14	30188
p__Bacteroidota	c__Bacteroidia	o__Bacteroidales	f__Tannerellaceae	g__Parabacteroides	s__Parabacteroides_goldsteinii	0,330670811	0,483318672	0,68416726	FALSE	0,493869553	0,809553282	14	15485
p__Campilobacterota	c__Campylobacteria	o__Campylobacterales	f__Helicobacteraceae	g__Helicobacter	__	-0,380347885	0,427529314	-0,889641652	TRUE	0	0	4	26
p__Cyanobacteria	c__Vampirivibrionia	o__Gastranaerophilales	f__Gastranaerophilales	g__Gastranaerophilales	__	-0,426494415	0,543854251	-0,784207191	FALSE	0,432918546	0,765494078	14	7046
p__Cyanobacteria	c__Vampirivibrionia	o__Gastranaerophilales	f__Gastranaerophilales	g__Gastranaerophilales	s__uncultured_bacterium	-0,931877856	1,048223606	-0,889006745	FALSE	0,373999455	0,74958674	14	19835
p__Deferribacterota	c__Deferribacteres	o__Deferribacterales	f__Deferribacteraceae	g__Mucispirillum	s__Mucispirillum_schaedleri	-0,226926219	0,353095968	-0,642675759	FALSE	0,520434514	0,827638368	14	97936
p__Desulfobacterota	c__Desulfovibrionia	o__Desulfovibrionales	f__Desulfovibrionaceae	g__Bilophila	s__uncultured_bacterium	0,660209524	0,382619898	1,725497098	FALSE	0,084437926	0,448656389	14	2152
p__Desulfobacterota	c__Desulfovibrionia	o__Desulfovibrionales	f__Desulfovibrionaceae	g__Desulfovibrio	__	0,271749801	0,357695343	0,759724179	FALSE	0,447419472	0,776838205	14	1761
p__Desulfobacterota	c__Desulfovibrionia	o__Desulfovibrionales	f__Desulfovibrionaceae	g__Desulfovibrio	s__uncultured_bacterium	2,357938483	0,759433003	3,104867018	TRUE	0	0	5	130
p__Desulfobacterota	c__Desulfovibrionia	o__Desulfovibrionales	f__Desulfovibrionaceae	g__uncultured	s__uncultured_Desulfovibrionaceae	0,646365502	0,883078872	0,731945382	FALSE	0,464201905	0,788644097	7	163
p__Firmicutes	c__Bacilli	__	__	__	__	-0,221929247	0,924079301	-0,240162556	TRUE	0	0	6	178
p__Firmicutes	c__Bacilli	o__Acholeplasmatales	f__Acholeplasmataceae	g__Anaeroplasma	s__uncultured_bacterium	0,408241745	1,345141812	0,303493462	FALSE	0,761513829	0,904655527	14	14596
p__Firmicutes	c__Bacilli	o__Erysipelotrichales	f__Erysipelatoclostridiaceae	g__Candidatus_Stoquefichus	s__uncultured_bacterium	0,208825086	0,363084353	0,575142069	FALSE	0,565195218	0,834587331	2	8
p__Firmicutes	c__Bacilli	o__Erysipelotrichales	f__Erysipelatoclostridiaceae	g__Erysipelatoclostridium	__	0,417866955	0,517103281	0,808091864	FALSE	0,419037701	0,765494078	2	47
p__Firmicutes	c__Bacilli	o__Erysipelotrichales	f__Erysipelotrichaceae	__	__	0,34460664	0,423735412	0,813259007	FALSE	0,416069575	0,765494078	3	15
p__Firmicutes	c__Bacilli	o__Erysipelotrichales	f__Erysipelotrichaceae	g__[Clostridium]_innocuum_group	__	0,823218894	0,503053242	1,636444864	FALSE	0,101746516	0,502373424	4	25
p__Firmicutes	c__Bacilli	o__Erysipelotrichales	f__Erysipelotrichaceae	g__uncultured	__	-0,319500693	0,610103521	-0,523682755	TRUE	0	0	5	54
p__Firmicutes	c__Bacilli	o__Erysipelotrichales	f__Erysipelotrichaceae	g__uncultured	s__uncultured_bacterium	-0,764598217	0,719692977	-1,062394995	FALSE	0,288056405	0,710972565	11	234
p__Firmicutes	c__Bacilli	o__Erysipelotrichales	f__Erysipelotrichaceae	g__uncultured	s__unidentified	0,03813525	0,591699963	0,064450317	FALSE	0,948611666	0,968730009	13	303
p__Firmicutes	c__Bacilli	o__Lactobacillales	f__Enterococcaceae	g__Enterococcus	__	0,159693004	0,601509902	0,265486909	FALSE	0,790634393	0,923034064	3	47
p__Firmicutes	c__Bacilli	o__Lactobacillales	f__Lactobacillaceae	g__Lactobacillus	__	-0,147401829	0,217019228	-0,679210918	FALSE	0,49700423	0,809553282	14	3684
p__Firmicutes	c__Bacilli	o__Lactobacillales	f__Lactobacillaceae	g__Lactobacillus	s__Lactobacillus_intestinalis	0,229324254	0,575206157	0,398681849	FALSE	0,690127644	0,889737796	3	51
p__Firmicutes	c__Bacilli	o__Lactobacillales	f__Streptococcaceae	g__Streptococcus	s__Streptococcus_danieliae	0,309626737	0,430088543	0,719913939	TRUE	0	0	6	21
p__Firmicutes	c__Bacilli	o__RF39	f__RF39	g__RF39	__	-0,135496191	0,366000191	-0,370207979	TRUE	0	0	3	19
p__Firmicutes	c__Bacilli	o__RF39	f__RF39	g__RF39	s__uncultured_bacterium	0,466287783	0,406576381	1,146863924	FALSE	0,251437865	0,709413975	2	19
p__Firmicutes	c__Bacilli	o__RF39	f__RF39	g__RF39	s__unidentified	-0,348486354	0,56269954	-0,619311602	TRUE	0	0	5	64
p__Firmicutes	c__Bacilli	o__Staphylococcales	f__Gemellaceae	g__Gemella	__	0,530420188	0,592923086	0,894585151	FALSE	0,371008893	0,74958674	7	52
p__Firmicutes	c__Clostridia	o__Christensenellales	f__Christensenellaceae	g__Christensenellaceae_R-7_group	s__unidentified	0,107001868	0,665564872	0,160768502	FALSE	0,872275734	0,937548068	12	227
p__Firmicutes	c__Clostridia	o__Christensenellales	f__Christensenellaceae	g__uncultured	s__uncultured_bacterium	0,34404527	0,566856021	0,606935902	FALSE	0,543893451	0,833145398	9	60
p__Firmicutes	c__Clostridia	o__Clostridia	f__Hungateiclostridiaceae	__	__	-0,128009387	0,654956636	-0,195447117	TRUE	0	0	6	85
p__Firmicutes	c__Clostridia	o__Clostridia_UCG-014	f__Clostridia_UCG-014	g__Clostridia_UCG-014	__	0,542858505	0,549060079	0,988705109	FALSE	0,322807442	0,718360224	14	2389
p__Firmicutes	c__Clostridia	o__Clostridia_UCG-014	f__Clostridia_UCG-014	g__Clostridia_UCG-014	s__uncultured_bacterium	-2,437182984	0,649301134	-3,753548016	TRUE	0	0	6	470
p__Firmicutes	c__Clostridia	o__Clostridia_UCG-014	f__Clostridia_UCG-014	g__Clostridia_UCG-014	s__unidentified	0,848037663	1,047733135	0,809402351	FALSE	0,41828375	0,765494078	11	1206
p__Firmicutes	c__Clostridia	o__Clostridia_vadinBB60_group	f__Clostridia_vadinBB60_group	g__Clostridia_vadinBB60_group	__	-0,750151801	0,641492314	-1,169385486	FALSE	0,242248355	0,709413975	14	3919
p__Firmicutes	c__Clostridia	o__Clostridia_vadinBB60_group	f__Clostridia_vadinBB60_group	g__Clostridia_vadinBB60_group	s__uncultured_Clostridia	0,919308202	0,630456407	1,458162993	FALSE	0,144795622	0,550015749	13	620
p__Firmicutes	c__Clostridia	o__Clostridia_vadinBB60_group	f__Clostridia_vadinBB60_group	g__Clostridia_vadinBB60_group	s__uncultured_bacterium	0,544038434	0,460942443	1,180274114	FALSE	0,23789121	0,709413975	14	103193
p__Firmicutes	c__Clostridia	o__Clostridia_vadinBB60_group	f__Clostridia_vadinBB60_group	g__Clostridia_vadinBB60_group	s__unidentified	0,080702048	0,588655075	0,137095646	FALSE	0,890955194	0,940829732	14	57693
p__Firmicutes	c__Clostridia	o__Clostridiales	f__Clostridiaceae	g__Candidatus_Arthromitus	__	1,056031884	0,506773703	2,083833232	FALSE	0,037175339	0,260546281	14	540
p__Firmicutes	c__Clostridia	o__Lachnospirales	f__Lachnospiraceae	__	__	-0,009776989	0,189151183	-0,051688756	FALSE	0,958776697	0,968730009	14	72549
p__Firmicutes	c__Clostridia	o__Lachnospirales	f__Lachnospiraceae	g__A2	s__uncultured_bacterium	1,34327102	0,610995237	2,198496714	FALSE	0,027913728	0,220518455	14	9201
p__Firmicutes	c__Clostridia	o__Lachnospirales	f__Lachnospiraceae	g__ASF356	__	-0,123582418	0,385433891	-0,320631945	TRUE	0	0	3	18
p__Firmicutes	c__Clostridia	o__Lachnospirales	f__Lachnospiraceae	g__ASF356	s__uncultured_bacterium	0,204111677	0,410394018	0,49735539	FALSE	0,618938458	0,853023232	14	22551
p__Firmicutes	c__Clostridia	o__Lachnospirales	f__Lachnospiraceae	g__Acetatifactor	__	1,350788366	0,650782856	2,075636066	FALSE	0,037927623	0,260546281	11	271
p__Firmicutes	c__Clostridia	o__Lachnospirales	f__Lachnospiraceae	g__Acetatifactor	s__uncultured_bacterium	1,59205764	0,65757393	2,421108211	TRUE	0	0	4	48
p__Firmicutes	c__Clostridia	o__Lachnospirales	f__Lachnospiraceae	g__Blautia	__	-0,812328352	0,791675134	-1,026087997	TRUE	0	0	5	196
p__Firmicutes	c__Clostridia	o__Lachnospirales	f__Lachnospiraceae	g__Blautia	s__Lachnospiraceae_bacterium	0,195967115	0,554905144	0,353154258	FALSE	0,723972798	0,893653922	14	1479
p__Firmicutes	c__Clostridia	o__Lachnospirales	f__Lachnospiraceae	g__Blautia	s__unidentified	1,468951189	0,868843621	1,690696868	FALSE	0,090894713	0,463269826	11	488
p__Firmicutes	c__Clostridia	o__Lachnospirales	f__Lachnospiraceae	g__GCA-900066575	s__uncultured_bacterium	0,619443424	0,416873258	1,485927466	FALSE	0,137298308	0,550015749	14	864
p__Firmicutes	c__Clostridia	o__Lachnospirales	f__Lachnospiraceae	g__Lachnoclostridium	__	0,389322249	0,490145159	0,794299896	FALSE	0,427020864	0,765494078	14	2179
p__Firmicutes	c__Clostridia	o__Lachnospirales	f__Lachnospiraceae	g__Lachnospiraceae_FCS020_group	__	0,751243423	0,654750869	1,14737293	FALSE	0,251227524	0,709413975	6	60
p__Firmicutes	c__Clostridia	o__Lachnospirales	f__Lachnospiraceae	g__Lachnospiraceae_FCS020_group	s__mouse_gut	0,406153749	0,770710465	0,52698616	FALSE	0,598203199	0,839636067	13	1915
p__Firmicutes	c__Clostridia	o__Lachnospirales	f__Lachnospiraceae	g__Lachnospiraceae_NK4A136_group	__	0,072328995	0,720645211	0,100366996	FALSE	0,920052971	0,956370851	14	94157
p__Firmicutes	c__Clostridia	o__Lachnospirales	f__Lachnospiraceae	g__Lachnospiraceae_NK4A136_group	s__Clostridiales_bacterium	0,437340975	0,591815616	0,73898181	FALSE	0,459918043	0,788644097	2	60
p__Firmicutes	c__Clostridia	o__Lachnospirales	f__Lachnospiraceae	g__Lachnospiraceae_NK4A136_group	s__Lachnospiraceae_bacterium	-1,164103839	1,070600432	-1,087337352	TRUE	0	0	5	737
p__Firmicutes	c__Clostridia	o__Lachnospirales	f__Lachnospiraceae	g__Lachnospiraceae_NK4A136_group	s__uncultured_Clostridiales	2,234029791	1,701766182	1,312771293	FALSE	0,189260026	0,675043507	6	7609
p__Firmicutes	c__Clostridia	o__Lachnospirales	f__Lachnospiraceae	g__Lachnospiraceae_NK4A136_group	s__uncultured_bacterium	0,402260952	0,688374733	0,584363331	FALSE	0,558975892	0,83319048	14	7178
p__Firmicutes	c__Clostridia	o__Lachnospirales	f__Lachnospiraceae	g__Lachnospiraceae_UCG-001	__	1,122135385	1,431055515	0,784131274	FALSE	0,432963086	0,765494078	9	6457
p__Firmicutes	c__Clostridia	o__Lachnospirales	f__Lachnospiraceae	g__Lachnospiraceae_UCG-001	s__uncultured_bacterium	-1,397420968	1,11173578	-1,2569722	FALSE	0,208763702	0,701801383	13	15992
p__Firmicutes	c__Clostridia	o__Lachnospirales	f__Lachnospiraceae	g__Lachnospiraceae_UCG-006	__	0,978559432	0,806066643	1,213993212	FALSE	0,224750316	0,709413975	10	325
p__Firmicutes	c__Clostridia	o__Lachnospirales	f__Lachnospiraceae	g__Lachnospiraceae_UCG-006	s__uncultured_bacterium	0,286625835	0,684921515	0,418479824	FALSE	0,675596335	0,889737796	12	319
p__Firmicutes	c__Clostridia	o__Lachnospirales	f__Lachnospiraceae	g__Lachnospiraceae_UCG-010	s__uncultured_bacterium	0,388733294	0,589802213	0,659090939	FALSE	0,509837374	0,821982705	9	89
p__Firmicutes	c__Clostridia	o__Lachnospirales	f__Lachnospiraceae	g__Marvinbryantia	s__uncultured_bacterium	1,267437662	0,851497274	1,488481174	FALSE	0,136624043	0,550015749	12	699
p__Firmicutes	c__Clostridia	o__Lachnospirales	f__Lachnospiraceae	g__Roseburia	__	0,621771421	1,030866617	0,603154094	FALSE	0,546406183	0,833145398	8	540
p__Firmicutes	c__Clostridia	o__Lachnospirales	f__Lachnospiraceae	g__Roseburia	s__Clostridium_sp.	2,049370507	0,785032099	2,610556318	FALSE	0,009039509	0,109864797	9	272
p__Firmicutes	c__Clostridia	o__Lachnospirales	f__Lachnospiraceae	g__Roseburia	s__uncultured_bacterium	1,927814419	1,308250701	1,473581797	FALSE	0,140594225	0,550015749	10	3289
p__Firmicutes	c__Clostridia	o__Lachnospirales	f__Lachnospiraceae	g__Tuzzerella	s__uncultured_bacterium	-0,026534857	0,725483398	-0,036575416	FALSE	0,970823546	0,970823546	13	1048
p__Firmicutes	c__Clostridia	o__Lachnospirales	f__Lachnospiraceae	g__[Eubacterium]_ventriosum_group	s__uncultured_Clostridiales	0,077597321	0,376580259	0,206057856	FALSE	0,836745718	0,923034064	2	14
p__Firmicutes	c__Clostridia	o__Lachnospirales	f__Lachnospiraceae	g__[Eubacterium]_xylanophilum_group	s__uncultured_bacterium	-0,891064996	0,970806888	-0,917860191	TRUE	0	0	6	304
p__Firmicutes	c__Clostridia	o__Lachnospirales	f__Lachnospiraceae	g__uncultured	__	1,105135633	0,760556755	1,45306136	FALSE	0,146206718	0,550015749	13	2643
p__Firmicutes	c__Clostridia	o__Lachnospirales	f__Lachnospiraceae	g__uncultured	s__uncultured_bacterium	0,787743745	0,74832374	1,052677742	FALSE	0,292488713	0,710972565	4	73
p__Firmicutes	c__Clostridia	o__Lachnospirales	f__Lachnospiraceae	g__uncultured	s__unidentified	0,69663542	0,996950933	0,698766004	FALSE	0,484698277	0,806129766	11	884
p__Firmicutes	c__Clostridia	o__Monoglobales	f__Monoglobaceae	g__Monoglobus	s__unidentified	0,187030913	0,337917158	0,553481551	FALSE	0,57993371	0,839274632	2	8
p__Firmicutes	c__Clostridia	o__Oscillospirales	f__Butyricicoccaceae	g__Butyricicoccus	s__uncultured_bacterium	0,31273655	0,791198215	0,395269535	FALSE	0,69264398	0,889737796	13	950
p__Firmicutes	c__Clostridia	o__Oscillospirales	f__Butyricicoccaceae	g__UCG-009	__	0,564113328	0,59831218	0,942841124	FALSE	0,345762173	0,748361964	13	397
p__Firmicutes	c__Clostridia	o__Oscillospirales	f__Oscillospiraceae	__	__	-0,058794786	0,244877234	-0,240099026	FALSE	0,810253489	0,923034064	14	14505
p__Firmicutes	c__Clostridia	o__Oscillospirales	f__Oscillospiraceae	g__Colidextribacter	__	-0,185951563	0,420280604	-0,442446216	FALSE	0,658166342	0,881273577	14	7942
p__Firmicutes	c__Clostridia	o__Oscillospirales	f__Oscillospiraceae	g__Colidextribacter	s__uncultured_bacterium	-0,249592923	0,464091216	-0,537810056	FALSE	0,590708189	0,839636067	14	1118
p__Firmicutes	c__Clostridia	o__Oscillospirales	f__Oscillospiraceae	g__Intestinimonas	__	0,063958187	0,42281116	0,151268918	FALSE	0,879763587	0,939207072	14	995
p__Firmicutes	c__Clostridia	o__Oscillospirales	f__Oscillospiraceae	g__NK4A214_group	s__uncultured_bacterium	-1,163686747	0,646148069	-1,800959877	FALSE	0,071709204	0,412537866	10	244
p__Firmicutes	c__Clostridia	o__Oscillospirales	f__Oscillospiraceae	g__NK4A214_group	s__unidentified	-0,208628441	0,640844585	-0,325552319	FALSE	0,744763092	0,895919042	13	381
p__Firmicutes	c__Clostridia	o__Oscillospirales	f__Oscillospiraceae	g__Oscillibacter	__	-0,200940235	0,491354878	-0,408951338	FALSE	0,682575373	0,889737796	14	20289
p__Firmicutes	c__Clostridia	o__Oscillospirales	f__Oscillospiraceae	g__Oscillibacter	s__Clostridiales_bacterium	-0,275017862	0,72491347	-0,379380262	FALSE	0,704405506	0,890368559	13	871
p__Firmicutes	c__Clostridia	o__Oscillospirales	f__Oscillospiraceae	g__Oscillibacter	s__uncultured_bacterium	0,282858682	0,605517548	0,4671354	FALSE	0,640403008	0,872273063	14	11144
p__Firmicutes	c__Clostridia	o__Oscillospirales	f__Oscillospiraceae	g__UCG-003	s__uncultured_bacterium	0,801413311	0,807229293	0,992795129	FALSE	0,320809804	0,718360224	2	105
p__Firmicutes	c__Clostridia	o__Oscillospirales	f__Oscillospiraceae	g__UCG-005	__	0,353230749	0,453501765	0,778896085	FALSE	0,43604093	0,765494078	3	14
p__Firmicutes	c__Clostridia	o__Oscillospirales	f__Oscillospiraceae	g__UCG-005	s__metagenome	2,320838329	0,589697307	3,935643425	TRUE	0	0	4	53
p__Firmicutes	c__Clostridia	o__Oscillospirales	f__Oscillospiraceae	g__uncultured	__	0,713798999	0,875709075	0,815109742	FALSE	0,415009496	0,765494078	11	678
p__Firmicutes	c__Clostridia	o__Oscillospirales	f__Oscillospiraceae	g__uncultured	s__uncultured_bacterium	0,433857734	0,409461035	1,059582468	FALSE	0,289334593	0,710972565	14	8330
p__Firmicutes	c__Clostridia	o__Oscillospirales	f__Ruminococcaceae	__	__	-0,27434667	0,617787332	-0,444079469	FALSE	0,65698513	0,881273577	14	3291
p__Firmicutes	c__Clostridia	o__Oscillospirales	f__Ruminococcaceae	g__Anaerotruncus	__	-0,13646194	0,725735982	-0,188032484	FALSE	0,850851186	0,923034064	10	152
p__Firmicutes	c__Clostridia	o__Oscillospirales	f__Ruminococcaceae	g__Anaerotruncus	s__uncultured_bacterium	-0,409439861	0,333760607	-1,226747112	FALSE	0,219917654	0,709413975	14	6462
p__Firmicutes	c__Clostridia	o__Oscillospirales	f__Ruminococcaceae	g__Harryflintia	s__uncultured_bacterium	0,027242608	0,580957212	0,046892624	FALSE	0,962598807	0,968730009	12	218
p__Firmicutes	c__Clostridia	o__Oscillospirales	f__Ruminococcaceae	g__Incertae_Sedis	__	-1,638163477	0,535481379	-3,059235189	TRUE	0	0	6	157
p__Firmicutes	c__Clostridia	o__Oscillospirales	f__Ruminococcaceae	g__Incertae_Sedis	s__Acutalibacter_muris	-0,181184929	0,919458096	-0,197056212	FALSE	0,84378355	0,923034064	9	282
p__Firmicutes	c__Clostridia	o__Oscillospirales	f__Ruminococcaceae	g__Incertae_Sedis	s__Clostridium_sp.	0,340675965	0,617386468	0,551803421	FALSE	0,581083043	0,839274632	3	53
p__Firmicutes	c__Clostridia	o__Oscillospirales	f__Ruminococcaceae	g__Incertae_Sedis	s__uncultured_Clostridiales	-0,75518825	0,677054151	-1,115403028	FALSE	0,264677753	0,710972565	10	184
p__Firmicutes	c__Clostridia	o__Oscillospirales	f__Ruminococcaceae	g__Incertae_Sedis	s__uncultured_bacterium	0,211893907	0,854357184	0,248015597	FALSE	0,804122339	0,923034064	8	177
p__Firmicutes	c__Clostridia	o__Oscillospirales	f__Ruminococcaceae	g__Ruminococcaceae	s__uncultured_bacterium	0,679857149	0,815645489	0,833520394	FALSE	0,404551301	0,765494078	11	454
p__Firmicutes	c__Clostridia	o__Oscillospirales	f__Ruminococcaceae	g__Ruminococcus	__	0,203031661	0,626362387	0,324144083	FALSE	0,745828954	0,895919042	14	2149
p__Firmicutes	c__Clostridia	o__Oscillospirales	f__Ruminococcaceae	g__Ruminococcus	s__unidentified	-0,372096189	0,680115755	-0,547107145	TRUE	0	0	7	110
p__Firmicutes	c__Clostridia	o__Oscillospirales	f__Ruminococcaceae	g__[Eubacterium]_siraeum_group	s__uncultured_bacterium	1,513586632	0,667471986	2,267640685	FALSE	0,023351116	0,204970905	2	66
p__Firmicutes	c__Clostridia	o__Oscillospirales	f__Ruminococcaceae	g__uncultured	__	0,130492947	0,652701378	0,199927489	FALSE	0,841537291	0,923034064	13	430
p__Firmicutes	c__Clostridia	o__Oscillospirales	f__Ruminococcaceae	g__uncultured	s__[Clostridium]_leptum	-0,824184655	0,641796162	-1,284184456	FALSE	0,199077423	0,683787669	12	403
p__Firmicutes	c__Clostridia	o__Oscillospirales	f__Ruminococcaceae	g__uncultured	s__uncultured_bacterium	-0,217224356	0,340762592	-0,637465382	FALSE	0,523821752	0,827638368	14	5861
p__Firmicutes	c__Clostridia	o__Oscillospirales	f__UCG-010	g__UCG-010	__	-0,16027738	0,723228773	-0,221613667	TRUE	0	0	7	130
p__Firmicutes	c__Clostridia	o__Oscillospirales	f__UCG-010	g__UCG-010	s__uncultured_bacterium	0,150965623	0,758009531	0,199160587	FALSE	0,842137129	0,923034064	11	226
p__Firmicutes	c__Clostridia	o__Oscillospirales	f__UCG-010	g__UCG-010	s__uncultured_organism	1,08913413	1,018215277	1,069650156	FALSE	0,28477681	0,710972565	11	1156
p__Firmicutes	c__Clostridia	o__Oscillospirales	f__UCG-010	g__UCG-010	s__uncultured_rumen	0,647152656	0,361102854	1,792156027	FALSE	0,073107976	0,412537866	2	6
p__Firmicutes	c__Clostridia	o__Oscillospirales	f__UCG-010	g__UCG-010	s__unidentified	-0,401502976	1,044622686	-0,38435215	TRUE	0	0	7	367
p__Firmicutes	c__Clostridia	o__Oscillospirales	f__[Eubacterium]_coprostanoligenes_group	g__[Eubacterium]_coprostanoligenes_group	__	-1,144880064	1,016950237	-1,125797529	TRUE	0	0	7	685
p__Firmicutes	c__Clostridia	o__Oscillospirales	f__uncultured	g__uncultured	__	0,532616315	0,444372828	1,198579844	FALSE	0,230691359	0,709413975	2	12
p__Firmicutes	c__Clostridia	o__Peptococcales	f__Peptococcaceae	g__Peptococcus	__	-1,097080833	0,542342754	-2,022855151	FALSE	0,043088084	0,272316688	12	210
p__Firmicutes	c__Clostridia	o__Peptococcales	f__Peptococcaceae	g__uncultured	__	0,704550924	0,698588049	1,00853561	FALSE	0,313197401	0,718360224	13	1441
p__Firmicutes	c__Clostridia	o__Peptococcales	f__Peptococcaceae	g__uncultured	s__uncultured_bacterium	0,039419563	0,699010051	0,056393414	FALSE	0,955028403	0,968730009	8	86
p__Firmicutes	c__Clostridia	o__Peptostreptococcales-Tissierellales	f__Anaerovoracaceae	g__Family_XIII_AD3011_group	__	-1,148517096	0,730387699	-1,572475957	FALSE	0,115840211	0,528058627	11	380
p__Firmicutes	c__Clostridia	o__Peptostreptococcales-Tissierellales	f__Anaerovoracaceae	g__Family_XIII_UCG-001	s__uncultured_bacterium	-0,626161869	0,622025877	-1,006649229	FALSE	0,314103368	0,718360224	11	156
p__Firmicutes	c__Clostridia	o__Peptostreptococcales-Tissierellales	f__Anaerovoracaceae	g__[Eubacterium]_brachy_group	s__uncultured_bacterium	0,541531483	0,540317719	1,00224639	FALSE	0,316224608	0,718360224	7	46
p__Firmicutes	c__Clostridia	o__Peptostreptococcales-Tissierellales	f__Anaerovoracaceae	g__[Eubacterium]_nodatum_group	__	-0,697390245	0,597606807	-1,166971723	FALSE	0,243221789	0,709413975	13	431
p__Firmicutes	c__Clostridia	o__uncultured	f__uncultured	g__uncultured	__	0,507451665	0,518454758	0,978777139	FALSE	0,327690108	0,719097737	2	25
p__Patescibacteria	c__Saccharimonadia	o__Saccharimonadales	f__Saccharimonadaceae	g__Candidatus_Saccharimonas	__	1,927036471	0,902754604	2,134618269	TRUE	0	0	4	186
p__Patescibacteria	c__Saccharimonadia	o__Saccharimonadales	f__Saccharimonadaceae	g__Candidatus_Saccharimonas	s__uncultured_bacterium	0,269203002	0,44919948	0,599295	FALSE	0,548976182	0,833145398	14	2893
p__Proteobacteria	c__Alphaproteobacteria	o__Rhodospirillales	f__uncultured	g__uncultured	__	-1,155247312	0,770754547	-1,498852411	FALSE	0,133911924	0,550015749	14	12722
p__Proteobacteria	c__Alphaproteobacteria	o__Rhodospirillales	f__uncultured	g__uncultured	s__Azospirillum_sp.	-1,505297918	0,765120168	-1,967400652	FALSE	0,049137039	0,298602008	14	5862
p__Proteobacteria	c__Alphaproteobacteria	o__Rhodospirillales	f__uncultured	g__uncultured	s__gut_metagenome	0,290450434	0,846018945	0,343314338	FALSE	0,731361995	0,895776708	14	6055
p__Proteobacteria	c__Alphaproteobacteria	o__Rhodospirillales	f__uncultured	g__uncultured	s__unidentified_rumen	-0,785147074	0,500860007	-1,567597858	TRUE	0	0	4	64
p__Proteobacteria	c__Alphaproteobacteria	o__Sphingomonadales	f__Sphingomonadaceae	g__Sphingomonas	__	1,071119017	0,3448619	3,105936083	TRUE	0,001896777	0,037597007	2	7
p__Proteobacteria	c__Gammaproteobacteria	o__Burkholderiales	f__Sutterellaceae	g__Parasutterella	s__Burkholderiales_bacterium	-0,14837456	0,800376311	-0,185380999	FALSE	0,852930211	0,923034064	12	320
p__Proteobacteria	c__Gammaproteobacteria	o__Burkholderiales	f__Sutterellaceae	g__Parasutterella	s__uncultured_bacterium	1,631498411	0,324561816	5,026772492	TRUE	4,99E-07	7,88E-05	14	2313
p__Proteobacteria	c__Gammaproteobacteria	o__Enterobacterales	f__Enterobacteriaceae	g__Escherichia-Shigella	__	0,15044236	0,79550867	0,18911467	FALSE	0,850002944	0,923034064	14	17446
p__Verrucomicrobiota	c__Verrucomicrobiae	o__Verrucomicrobiales	f__Akkermansiaceae	g__Akkermansia	__	0,116698471	0,920781801	0,126738464	FALSE	0,899147402	0,940829732	7	346
