# Supplementary material for: Orally administered Odoribacter laneus improves glucose control and inflammatory profile in obese mice by depleting circulating succinate
Source: Microbiome. 2022 Aug 25;10:135. doi: 10.1186/s40168-022-01306-y (PMC9404562; doi:10.1186/s40168-022-01306-y)
Supplement: Supplementary file 10 — Additional file 9. Abundance of microbial taxa in DIO mice at phylum level. [file 40168_2022_1306_MOESM9_ESM.csv]

phylum	mean RA vehicle	sd vehicle	mean RA olaneus	sd olaneus
p__Actinobacteriota	0,024495562	0,013737729	0,063029722	0,08214158
p__Bacteroidota	45,87481527	6,179690843	61,15963083	9,663156826
p__Campilobacterota	7,178146531	6,45291471	1,765359131	1,780664743
p__Chloroflexi	0	0	0,000914126	0,001599046
p__Cyanobacteria	0,414044146	0,336342311	0,337116501	0,44806354
p__Deferribacterota	5,266318899	2,692731917	7,175610054	4,112417168
p__Desulfobacterota	9,287379992	8,916748263	4,183215093	5,490764786
p__Firmicutes	22,95562525	7,126968973	24,08313591	10,89523297
p__Patescibacteria	0,07981116	0,080718037	0,220338836	0,276276495
p__Proteobacteria	1,014947858	0,770535932	0,465121944	0,478024143
p__Verrucomicrobiota	7,904415337	7,282427058	0,546527859	1,434684439
