# Supplementary material for: Orally administered Odoribacter laneus improves glucose control and inflammatory profile in obese mice by depleting circulating succinate
Source: Microbiome. 2022 Aug 25;10:135. doi: 10.1186/s40168-022-01306-y (PMC9404562; doi:10.1186/s40168-022-01306-y)
Supplement: Supplementary file 11 — Additional file 10. Abundance of microbial taxa in DIO mice at family level. [file 40168_2022_1306_MOESM10_ESM.csv]

family	mean RA vehicle	sd vehicle	mean RA olaneus	sd olaneus
p__Actinobacteriota/c__Actinobacteria/o__Bifidobacteriales/f__Bifidobacteriaceae	0,008927826	0,008585726	0,027824102	0,048652456
p__Actinobacteriota/c__Coriobacteriia/o__Coriobacteriales/f__Atopobiaceae	0,000683486	0,001674192	0,015228334	0,034673836
p__Actinobacteriota/c__Coriobacteriia/o__Coriobacteriales/f__Eggerthellaceae	0,013276666	0,007950727	0,027456847	0,028743739
p__Bacteroidota/c__Bacteroidia/o__Bacteroidales/__	0,001878963	0,0046025	0,00180761	0,003254615
p__Bacteroidota/c__Bacteroidia/o__Bacteroidales/f__Bacteroidaceae	5,982114219	5,3602024	4,863488412	3,116313616
p__Bacteroidota/c__Bacteroidia/o__Bacteroidales/f__Marinifilaceae	6,305687399	1,24249846	6,501140065	3,603223994
p__Bacteroidota/c__Bacteroidia/o__Bacteroidales/f__Muribaculaceae	6,413738753	3,910416307	12,1703313	6,70397711
p__Bacteroidota/c__Bacteroidia/o__Bacteroidales/f__Prevotellaceae	0,00358068	0,003332078	1,90300545	4,961698814
p__Bacteroidota/c__Bacteroidia/o__Bacteroidales/f__Rikenellaceae	18,42578536	5,636036277	29,41708747	12,04336147
p__Bacteroidota/c__Bacteroidia/o__Bacteroidales/f__Tannerellaceae	11,88099095	6,623410508	8,450031667	6,303274218
p__Campilobacterota/c__Campylobacteria/o__Campylobacterales/f__Helicobacteraceae	4,366610678	1,909863619	1,592534256	1,701405605
p__Chloroflexi/c__Anaerolineae/o__Anaerolineales/f__Anaerolineaceae	0	0	0,000914126	0,001599046
p__Cyanobacteria/c__Vampirivibrionia/o__Gastranaerophilales/f__Gastranaerophilales	0,394808406	0,33642866	0,59926182	0,82879794
p__Deferribacterota/c__Deferribacteres/o__Deferribacterales/f__Deferribacteraceae	5,692931604	2,513453808	6,967079305	4,226394685
p__Desulfobacterota/c__Desulfovibrionia/o__Desulfovibrionales/f__Desulfovibrionaceae	11,40057487	7,885417517	2,453953045	3,798564491
p__Firmicutes/c__Bacilli/__/__	0,001379451	0,003378951	0,014629492	0,037125589
p__Firmicutes/c__Bacilli/o__Acholeplasmatales/f__Acholeplasmataceae	0,010874817	0,015854507	0,021272716	0,056282317
p__Firmicutes/c__Bacilli/o__Erysipelotrichales/f__Erysipelatoclostridiaceae	0,001727615	0,003490392	0,024103949	0,038048609
p__Firmicutes/c__Bacilli/o__Erysipelotrichales/f__Erysipelotrichaceae	0,061680231	0,053135063	0,090433825	0,08863458
p__Firmicutes/c__Bacilli/o__Lactobacillales/f__Carnobacteriaceae	0	0	0,002596695	0,004213998
p__Firmicutes/c__Bacilli/o__Lactobacillales/f__Enterococcaceae	0,000689726	0,001689476	0,001834845	0,004854543
p__Firmicutes/c__Bacilli/o__Lactobacillales/f__Lactobacillaceae	0,017931112	0,015553376	0,105900668	0,234896722
p__Firmicutes/c__Bacilli/o__Lactobacillales/f__Listeriaceae	0	0	0	0
p__Firmicutes/c__Bacilli/o__Lactobacillales/f__Streptococcaceae	0,003736387	0,003972821	0,01414592	0,014122954
p__Firmicutes/c__Bacilli/o__Mycoplasmatales/f__Mycoplasmataceae	0,238224422	0,289165514	0,168849201	0,38251149
p__Firmicutes/c__Bacilli/o__RF39/f__RF39	0,003879783	0,006421887	0,002398664	0,004128786
p__Firmicutes/c__Bacilli/o__Staphylococcales/f__Gemellaceae	0,00242962	0,002705907	0,00591117	0,005496204
p__Firmicutes/c__Bacilli/o__Staphylococcales/f__Staphylococcaceae	0	0	0	0
p__Firmicutes/c__Clostridia/__/__	0,012254656	0,013641955	0,011211138	0,007033881
p__Firmicutes/c__Clostridia/o__Caldicoprobacterales/f__Caldicoprobacteraceae	0	0	0	0
p__Firmicutes/c__Clostridia/o__Christensenellales/f__Christensenellaceae	0,001521904	0,002041679	0,004317154	0,005699315
p__Firmicutes/c__Clostridia/o__Clostridia/f__Hungateiclostridiaceae	0,007054005	0,010107286	0,001916031	0,003879683
p__Firmicutes/c__Clostridia/o__Clostridia_UCG-014/f__Clostridia_UCG-014	0,016666967	0,034450419	0,082819751	0,073380036
p__Firmicutes/c__Clostridia/o__Clostridia_vadinBB60_group/f__Clostridia_vadinBB60_group	5,266755102	3,450690982	3,819767605	3,045329231
p__Firmicutes/c__Clostridia/o__Clostridiales/f__Clostridiaceae	0,019337504	0,02189598	0,004630979	0,008841308
p__Firmicutes/c__Clostridia/o__Eubacteriales/f__Anaerofustaceae	0	0	0	0
p__Firmicutes/c__Clostridia/o__Lachnospirales/f__Lachnospiraceae	5,537287942	4,598831468	9,284841363	7,928692283
p__Firmicutes/c__Clostridia/o__Monoglobales/f__Monoglobaceae	0	0	0	0
p__Firmicutes/c__Clostridia/o__Oscillospirales/__	0	0	0,001297522	0,00343292
p__Firmicutes/c__Clostridia/o__Oscillospirales/f__[Clostridium]_methylpentosum_group	0,008998845	0,008971545	0,012603875	0,01815811
p__Firmicutes/c__Clostridia/o__Oscillospirales/f__[Eubacterium]_coprostanoligenes_group	0,014486655	0,019018407	0,058165283	0,086917835
p__Firmicutes/c__Clostridia/o__Oscillospirales/f__Butyricicoccaceae	0,029575058	0,016330016	0,072655087	0,101553177
p__Firmicutes/c__Clostridia/o__Oscillospirales/f__Oscillospiraceae	6,199627028	1,414442041	7,609003448	3,677029308
p__Firmicutes/c__Clostridia/o__Oscillospirales/f__Oscillospirales	0,00054579	0,001336908	0	0
p__Firmicutes/c__Clostridia/o__Oscillospirales/f__Ruminococcaceae	1,860890696	0,924863128	2,458770941	1,633283151
p__Firmicutes/c__Clostridia/o__Oscillospirales/f__UCG-010	0,044531017	0,028533672	0,081648288	0,028827843
p__Firmicutes/c__Clostridia/o__Oscillospirales/f__uncultured	0	0	0	0
p__Firmicutes/c__Clostridia/o__Peptococcales/f__Peptococcaceae	0,119938044	0,036601946	0,159366098	0,050616753
p__Firmicutes/c__Clostridia/o__Peptostreptococcales-Tissierellales/f__Anaerovoracaceae	0,008073882	0,008421418	0,019756186	0,028038832
p__Firmicutes/c__Clostridia/o__Peptostreptococcales-Tissierellales/f__Peptostreptococcaceae	0,113530108	0,090047393	0,162838955	0,095883359
p__Firmicutes/c__Clostridia/o__uncultured/f__uncultured	0,006306013	0,006380032	0,011399255	0,013406618
p__Firmicutes/c__Incertae_Sedis/o__DTU014/f__DTU014	0	0	0	0
p__Patescibacteria/c__Saccharimonadia/o__Saccharimonadales/f__Saccharimonadaceae	0,050847695	0,057283399	0,235797396	0,266372452
p__Proteobacteria/c__Alphaproteobacteria/o__Rhodospirillales/f__uncultured	0,902419908	0,770836416	0,377461785	0,436471572
p__Proteobacteria/c__Alphaproteobacteria/o__Sphingomonadales/f__Sphingomonadaceae	0	0	0,001302411	0,003445856
p__Proteobacteria/c__Gammaproteobacteria/o__Burkholderiales/f__Comamonadaceae	0	0	0,001085343	0,002871547
p__Proteobacteria/c__Gammaproteobacteria/o__Burkholderiales/f__Sutterellaceae	0,007002129	0,008993662	0,012545873	0,020498119
p__Proteobacteria/c__Gammaproteobacteria/o__Enterobacterales/f__Enterobacteriaceae	0,000446078	0,001092664	0,062511413	0,159393352
p__Proteobacteria/c__Gammaproteobacteria/o__Enterobacterales/f__Erwiniaceae	0	0	0	0
p__Proteobacteria/c__Gammaproteobacteria/o__Oceanospirillales/f__Halomonadaceae	0	0	0,00122275	0,002172623
p__Proteobacteria/c__Gammaproteobacteria/o__Pasteurellales/f__Pasteurellaceae	0	0	0,002976277	0,006797343
p__Proteobacteria/c__Gammaproteobacteria/o__Pseudomonadales/f__Pseudomonadaceae	0	0	0	0
p__Verrucomicrobiota/c__Verrucomicrobiae/o__Verrucomicrobiales/f__Akkermansiaceae	8,537759944	6,589808117	0,004866847	0,00511353
