# Supplementary material for: Orally administered Odoribacter laneus improves glucose control and inflammatory profile in obese mice by depleting circulating succinate
Source: Microbiome. 2022 Aug 25;10:135. doi: 10.1186/s40168-022-01306-y (PMC9404562; doi:10.1186/s40168-022-01306-y)
Supplement: Supplementary file 12 — Additional file 11. Abundance of microbial taxa in DIO mice at genus level. [file 40168_2022_1306_MOESM11_ESM.csv]

genus	mean RA vehicle	sd vehicle	mean RA olaneus	sd olaneus
p__Actinobacteriota/c__Actinobacteria/o__Bifidobacteriales/f__Bifidobacteriaceae/g__Bifidobacterium	0,008927826	0,008585726	0,027824102	0,048652456
p__Actinobacteriota/c__Coriobacteriia/o__Coriobacteriales/f__Atopobiaceae/__	0,000683486	0,001674192	0,015228334	0,034673836
p__Actinobacteriota/c__Coriobacteriia/o__Coriobacteriales/f__Eggerthellaceae/g__Enterorhabdus	0,013276666	0,007950727	0,027456847	0,028743739
p__Actinobacteriota/c__Coriobacteriia/o__Coriobacteriales/f__Eggerthellaceae/g__Parvibacter	0	0	0	0
p__Bacteroidota/c__Bacteroidia/o__Bacteroidales/__/__	0,001878963	0,0046025	0,00180761	0,003254615
p__Bacteroidota/c__Bacteroidia/o__Bacteroidales/f__Bacteroidaceae/g__Bacteroides	5,982114219	5,3602024	4,863488412	3,116313616
p__Bacteroidota/c__Bacteroidia/o__Bacteroidales/f__Marinifilaceae/g__Odoribacter	6,305687399	1,24249846	6,501140065	3,603223994
p__Bacteroidota/c__Bacteroidia/o__Bacteroidales/f__Muribaculaceae/g__Muribaculaceae	6,161103171	4,012800557	11,9603038	6,558185257
p__Bacteroidota/c__Bacteroidia/o__Bacteroidales/f__Muribaculaceae/g__Muribaculum	0,252635581	0,164730769	0,2100275	0,257317215
p__Bacteroidota/c__Bacteroidia/o__Bacteroidales/f__Prevotellaceae/g__Alloprevotella	0,003166845	0,003636002	1,649696629	4,299168034
p__Bacteroidota/c__Bacteroidia/o__Bacteroidales/f__Prevotellaceae/g__Prevotellaceae_UCG-001	0,000413835	0,001013685	0,253308821	0,662532117
p__Bacteroidota/c__Bacteroidia/o__Bacteroidales/f__Rikenellaceae/g__Alistipes	16,80918472	5,623692376	27,52697882	12,04228124
p__Bacteroidota/c__Bacteroidia/o__Bacteroidales/f__Rikenellaceae/g__Rikenella	0,823695038	0,7657241	0,48853949	0,348934034
p__Bacteroidota/c__Bacteroidia/o__Bacteroidales/f__Rikenellaceae/g__Rikenellaceae_RC9_gut_group	0,792905609	0,549955036	1,401569162	0,942787201
p__Bacteroidota/c__Bacteroidia/o__Bacteroidales/f__Tannerellaceae/__	0,001379451	0,003378951	0	0
p__Bacteroidota/c__Bacteroidia/o__Bacteroidales/f__Tannerellaceae/g__Parabacteroides	11,8796115	6,623797913	8,450031667	6,303274218
p__Campilobacterota/c__Campylobacteria/o__Campylobacterales/f__Helicobacteraceae/g__Helicobacter	4,366610678	1,909863619	1,592534256	1,701405605
p__Chloroflexi/c__Anaerolineae/o__Anaerolineales/f__Anaerolineaceae/g__Longilinea	0	0	0,000914126	0,001599046
p__Cyanobacteria/c__Vampirivibrionia/o__Gastranaerophilales/f__Gastranaerophilales/g__Gastranaerophilales	0,394808406	0,33642866	0,59926182	0,82879794
p__Deferribacterota/c__Deferribacteres/o__Deferribacterales/f__Deferribacteraceae/g__Mucispirillum	5,692931604	2,513453808	6,967079305	4,226394685
p__Desulfobacterota/c__Desulfovibrionia/o__Desulfovibrionales/f__Desulfovibrionaceae/g__Bilophila	0,244641918	0,468652339	0,966546442	1,103428158
p__Desulfobacterota/c__Desulfovibrionia/o__Desulfovibrionales/f__Desulfovibrionaceae/g__Desulfovibrio	0,161313375	0,098274788	0,236781328	0,222484933
p__Desulfobacterota/c__Desulfovibrionia/o__Desulfovibrionales/f__Desulfovibrionaceae/g__uncultured	10,99461957	8,157529858	1,250625275	2,580587587
p__Firmicutes/c__Bacilli/__/__/__	0,001379451	0,003378951	0,014629492	0,037125589
p__Firmicutes/c__Bacilli/o__Acholeplasmatales/f__Acholeplasmataceae/g__Anaeroplasma	0,010874817	0,015854507	0,021272716	0,056282317
p__Firmicutes/c__Bacilli/o__Erysipelotrichales/f__Erysipelatoclostridiaceae/g__Candidatus_Stoquefichus	0	0	0	0
p__Firmicutes/c__Bacilli/o__Erysipelotrichales/f__Erysipelatoclostridiaceae/g__Erysipelatoclostridium	0,001727615	0,003490392	0,024103949	0,038048609
p__Firmicutes/c__Bacilli/o__Erysipelotrichales/f__Erysipelotrichaceae/__	0	0	0,000868274	0,002297237
p__Firmicutes/c__Bacilli/o__Erysipelotrichales/f__Erysipelotrichaceae/g__[Clostridium]_innocuum_group	0	0	0	0
p__Firmicutes/c__Bacilli/o__Erysipelotrichales/f__Erysipelotrichaceae/g__Dubosiella	0,01494853	0,016229529	0,003292945	0,006084453
p__Firmicutes/c__Bacilli/o__Erysipelotrichales/f__Erysipelotrichaceae/g__Erysipelotrichaceae	0,000682238	0,001671135	0,000686421	0,001186965
p__Firmicutes/c__Bacilli/o__Erysipelotrichales/f__Erysipelotrichaceae/g__Faecalibaculum	0,018401154	0,017811767	0,007855265	0,012620606
p__Firmicutes/c__Bacilli/o__Erysipelotrichales/f__Erysipelotrichaceae/g__Ileibacterium	0,014593404	0,01461669	0,049674686	0,084037093
p__Firmicutes/c__Bacilli/o__Erysipelotrichales/f__Erysipelotrichaceae/g__Turicibacter	0,006626686	0,013941394	0,005794698	0,015331331
p__Firmicutes/c__Bacilli/o__Erysipelotrichales/f__Erysipelotrichaceae/g__uncultured	0,006428219	0,005110457	0,022261536	0,033264119
p__Firmicutes/c__Bacilli/o__Lactobacillales/f__Carnobacteriaceae/g__Carnobacterium	0	0	0	0
p__Firmicutes/c__Bacilli/o__Lactobacillales/f__Carnobacteriaceae/g__Trichococcus	0	0	0,002596695	0,004213998
p__Firmicutes/c__Bacilli/o__Lactobacillales/f__Enterococcaceae/g__Enterococcus	0,000689726	0,001689476	0,001834845	0,004854543
p__Firmicutes/c__Bacilli/o__Lactobacillales/f__Lactobacillaceae/g__Lactobacillus	0,017931112	0,015553376	0,105900668	0,234896722
p__Firmicutes/c__Bacilli/o__Lactobacillales/f__Listeriaceae/g__Brochothrix	0	0	0	0
p__Firmicutes/c__Bacilli/o__Lactobacillales/f__Streptococcaceae/g__Lactococcus	0,003190597	0,002919553	0,009588021	0,01235851
p__Firmicutes/c__Bacilli/o__Lactobacillales/f__Streptococcaceae/g__Streptococcus	0,00054579	0,001336908	0,004557899	0,003933744
p__Firmicutes/c__Bacilli/o__Mycoplasmatales/f__Mycoplasmataceae/g__Ureaplasma	0,238224422	0,289165514	0,168849201	0,38251149
p__Firmicutes/c__Bacilli/o__RF39/f__RF39/g__RF39	0,003879783	0,006421887	0,002398664	0,004128786
p__Firmicutes/c__Bacilli/o__Staphylococcales/f__Gemellaceae/g__Gemella	0,00242962	0,002705907	0,00591117	0,005496204
p__Firmicutes/c__Bacilli/o__Staphylococcales/f__Staphylococcaceae/g__Staphylococcus	0	0	0	0
p__Firmicutes/c__Clostridia/__/__/__	0,012254656	0,013641955	0,011211138	0,007033881
p__Firmicutes/c__Clostridia/o__Caldicoprobacterales/f__Caldicoprobacteraceae/g__Caldicoprobacter	0	0	0	0
p__Firmicutes/c__Clostridia/o__Christensenellales/f__Christensenellaceae/g__Christensenellaceae_R-7_group	0	0	0,000868274	0,002297237
p__Firmicutes/c__Clostridia/o__Christensenellales/f__Christensenellaceae/g__uncultured	0,001521904	0,002041679	0,00344888	0,003965058
p__Firmicutes/c__Clostridia/o__Clostridia/f__Hungateiclostridiaceae/__	0,00388684	0,004914514	0,000803863	0,002126821
p__Firmicutes/c__Clostridia/o__Clostridia/f__Hungateiclostridiaceae/g__Ruminiclostridium	0,003167165	0,005851305	0,001112168	0,001954279
p__Firmicutes/c__Clostridia/o__Clostridia_UCG-014/f__Clostridia_UCG-014/g__Clostridia_UCG-014	0,016666967	0,034450419	0,082819751	0,073380036
p__Firmicutes/c__Clostridia/o__Clostridia_vadinBB60_group/f__Clostridia_vadinBB60_group/g__Clostridia_vadinBB60_group	5,266755102	3,450690982	3,819767605	3,045329231
p__Firmicutes/c__Clostridia/o__Clostridiales/f__Clostridiaceae/g__Candidatus_Arthromitus	0	0	0,003666238	0,009117715
p__Firmicutes/c__Clostridia/o__Clostridiales/f__Clostridiaceae/g__Clostridium_sensu_stricto_1	0,019337504	0,02189598	0,00096474	0,00181354
p__Firmicutes/c__Clostridia/o__Eubacteriales/f__Anaerofustaceae/g__Anaerofustis	0	0	0	0
p__Firmicutes/c__Clostridia/o__Lachnospirales/f__Lachnospiraceae/__	2,318749492	1,797982714	3,521341334	2,13431318
p__Firmicutes/c__Clostridia/o__Lachnospirales/f__Lachnospiraceae/g__[Eubacterium]_oxidoreducens_group	0	0	0	0
p__Firmicutes/c__Clostridia/o__Lachnospirales/f__Lachnospiraceae/g__[Eubacterium]_ventriosum_group	0	0	0,000651206	0,001722928
p__Firmicutes/c__Clostridia/o__Lachnospirales/f__Lachnospiraceae/g__[Eubacterium]_xylanophilum_group	0,001825529	0,003336825	0,007626272	0,01878691
p__Firmicutes/c__Clostridia/o__Lachnospirales/f__Lachnospiraceae/g__A2	0,016511659	0,038085206	0,126475428	0,237197383
p__Firmicutes/c__Clostridia/o__Lachnospirales/f__Lachnospiraceae/g__Acetatifactor	0,004621877	0,005161712	0,061853755	0,124798834
p__Firmicutes/c__Clostridia/o__Lachnospirales/f__Lachnospiraceae/g__ASF356	0,042009821	0,064122411	0,158320967	0,336842592
p__Firmicutes/c__Clostridia/o__Lachnospirales/f__Lachnospiraceae/g__Blautia	1,37194394	1,903098654	1,704118547	0,951204783
p__Firmicutes/c__Clostridia/o__Lachnospirales/f__Lachnospiraceae/g__GCA-900066575	0,261547359	0,24770031	0,24902954	0,361005096
p__Firmicutes/c__Clostridia/o__Lachnospirales/f__Lachnospiraceae/g__Lachnoclostridium	0,089336649	0,096635642	0,143632823	0,100320723
p__Firmicutes/c__Clostridia/o__Lachnospirales/f__Lachnospiraceae/g__Lachnospiraceae_FCS020_group	0,014428829	0,021542333	0,023280709	0,028675753
p__Firmicutes/c__Clostridia/o__Lachnospirales/f__Lachnospiraceae/g__Lachnospiraceae_NK4A136_group	1,086976529	1,054645354	2,2238539	5,142898037
p__Firmicutes/c__Clostridia/o__Lachnospirales/f__Lachnospiraceae/g__Lachnospiraceae_UCG-001	0,000827671	0,002027371	0,296504591	0,781500378
p__Firmicutes/c__Clostridia/o__Lachnospirales/f__Lachnospiraceae/g__Lachnospiraceae_UCG-006	0	0	0,03743389	0,079535721
p__Firmicutes/c__Clostridia/o__Lachnospirales/f__Lachnospiraceae/g__Lachnospiraceae_UCG-010	0,000409343	0,001002681	0,000931928	0,001621481
p__Firmicutes/c__Clostridia/o__Lachnospirales/f__Lachnospiraceae/g__Marvinbryantia	0	0	0,032885883	0,087007867
p__Firmicutes/c__Clostridia/o__Lachnospirales/f__Lachnospiraceae/g__Roseburia	0,020017509	0,017418869	0,069258098	0,155758437
p__Firmicutes/c__Clostridia/o__Lachnospirales/f__Lachnospiraceae/g__Tuzzerella	0,192272652	0,140658982	0,289796965	0,147605955
p__Firmicutes/c__Clostridia/o__Lachnospirales/f__Lachnospiraceae/g__Tyzzerella	0	0	0	0
p__Firmicutes/c__Clostridia/o__Lachnospirales/f__Lachnospiraceae/g__uncultured	0,115809085	0,159279966	0,337845526	0,31367393
p__Firmicutes/c__Clostridia/o__Monoglobales/f__Monoglobaceae/g__Monoglobus	0	0	0	0
p__Firmicutes/c__Clostridia/o__Oscillospirales/__/__	0	0	0,001297522	0,00343292
p__Firmicutes/c__Clostridia/o__Oscillospirales/f__[Clostridium]_methylpentosum_group/g__[Clostridium]_methylpentosum_group	0,008998845	0,008971545	0,012603875	0,01815811
p__Firmicutes/c__Clostridia/o__Oscillospirales/f__[Eubacterium]_coprostanoligenes_group/g__[Eubacterium]_coprostanoligenes_group	0,014486655	0,019018407	0,058165283	0,086917835
p__Firmicutes/c__Clostridia/o__Oscillospirales/f__Butyricicoccaceae/g__Butyricicoccus	0,007841652	0,009355354	0,043163851	0,084617962
p__Firmicutes/c__Clostridia/o__Oscillospirales/f__Butyricicoccaceae/g__UCG-009	0,021733405	0,019139526	0,029491236	0,032753844
p__Firmicutes/c__Clostridia/o__Oscillospirales/f__Oscillospiraceae/__	2,278813522	0,457959199	3,325261609	2,368193902
p__Firmicutes/c__Clostridia/o__Oscillospirales/f__Oscillospiraceae/g__Colidextribacter	1,439630881	0,583710638	1,457240305	0,823169343
p__Firmicutes/c__Clostridia/o__Oscillospirales/f__Oscillospiraceae/g__Intestinimonas	0,036998816	0,051536291	0,083891279	0,089201628
p__Firmicutes/c__Clostridia/o__Oscillospirales/f__Oscillospiraceae/g__NK4A214_group	0,026094339	0,017496621	0,03954777	0,038151953
p__Firmicutes/c__Clostridia/o__Oscillospirales/f__Oscillospiraceae/g__Oscillibacter	1,712758101	0,826770161	1,644779155	0,988999691
p__Firmicutes/c__Clostridia/o__Oscillospirales/f__Oscillospiraceae/g__Papillibacter	0	0	0	0
p__Firmicutes/c__Clostridia/o__Oscillospirales/f__Oscillospiraceae/g__UCG-003	0	0	0	0
p__Firmicutes/c__Clostridia/o__Oscillospirales/f__Oscillospiraceae/g__UCG-005	0,015177301	0,013448251	0,012945779	0,020317281
p__Firmicutes/c__Clostridia/o__Oscillospirales/f__Oscillospiraceae/g__uncultured	0,690154068	0,664673687	1,045337552	0,773884093
p__Firmicutes/c__Clostridia/o__Oscillospirales/f__Oscillospirales/g__Hydrogenoanaerobacterium	0,00054579	0,001336908	0	0
p__Firmicutes/c__Clostridia/o__Oscillospirales/f__Ruminococcaceae/__	0,342422884	0,340830849	0,252626753	0,182115775
p__Firmicutes/c__Clostridia/o__Oscillospirales/f__Ruminococcaceae/g__[Eubacterium]_siraeum_group	0	0	0	0
p__Firmicutes/c__Clostridia/o__Oscillospirales/f__Ruminococcaceae/g__Anaerotruncus	0,270953849	0,328997176	0,39031976	0,403773328
p__Firmicutes/c__Clostridia/o__Oscillospirales/f__Ruminococcaceae/g__Candidatus_Soleaferrea	0,000807901	0,001978944	0	0
p__Firmicutes/c__Clostridia/o__Oscillospirales/f__Ruminococcaceae/g__Harryflintia	0,032742567	0,025356217	0,068762077	0,044702137
p__Firmicutes/c__Clostridia/o__Oscillospirales/f__Ruminococcaceae/g__Incertae_Sedis	0,011030982	0,00693486	0,030207163	0,031151439
p__Firmicutes/c__Clostridia/o__Oscillospirales/f__Ruminococcaceae/g__Negativibacillus	0	0	0	0
p__Firmicutes/c__Clostridia/o__Oscillospirales/f__Ruminococcaceae/g__Paludicola	0	0	0	0
p__Firmicutes/c__Clostridia/o__Oscillospirales/f__Ruminococcaceae/g__Ruminococcaceae	0	0	0,003798699	0,010050414
p__Firmicutes/c__Clostridia/o__Oscillospirales/f__Ruminococcaceae/g__Ruminococcus	0	0	0,025722621	0,068055659
p__Firmicutes/c__Clostridia/o__Oscillospirales/f__Ruminococcaceae/g__UBA1819	0	0	0	0
p__Firmicutes/c__Clostridia/o__Oscillospirales/f__Ruminococcaceae/g__uncultured	1,202932513	0,859823249	1,687333868	1,464910058
p__Firmicutes/c__Clostridia/o__Oscillospirales/f__UCG-010/g__UCG-010	0,044531017	0,028533672	0,081648288	0,028827843
p__Firmicutes/c__Clostridia/o__Oscillospirales/f__uncultured/g__uncultured	0	0	0	0
p__Firmicutes/c__Clostridia/o__Peptococcales/f__Peptococcaceae/g__Peptococcus	0,015029563	0,017599379	0,025619929	0,012963752
p__Firmicutes/c__Clostridia/o__Peptococcales/f__Peptococcaceae/g__uncultured	0,104908482	0,020077954	0,133746169	0,041774169
p__Firmicutes/c__Clostridia/o__Peptostreptococcales-Tissierellales/f__Anaerovoracaceae/__	0,002238418	0,0027145	0	0
p__Firmicutes/c__Clostridia/o__Peptostreptococcales-Tissierellales/f__Anaerovoracaceae/g__[Eubacterium]_brachy_group	0,000962621	0,001688024	0,001964765	0,002939705
p__Firmicutes/c__Clostridia/o__Peptostreptococcales-Tissierellales/f__Anaerovoracaceae/g__[Eubacterium]_nodatum_group	0,001443937	0,002328297	0,007921085	0,016512979
p__Firmicutes/c__Clostridia/o__Peptostreptococcales-Tissierellales/f__Anaerovoracaceae/g__Anaerovorax	0,003428906	0,005320455	0,005746035	0,007879093
p__Firmicutes/c__Clostridia/o__Peptostreptococcales-Tissierellales/f__Anaerovoracaceae/g__Family_XIII_AD3011_group	0	0	0,000542671	0,001435773
p__Firmicutes/c__Clostridia/o__Peptostreptococcales-Tissierellales/f__Anaerovoracaceae/g__Family_XIII_UCG-001	0	0	0,003581631	0,009476104
p__Firmicutes/c__Clostridia/o__Peptostreptococcales-Tissierellales/f__Peptostreptococcaceae/__	0	0	0	0
p__Firmicutes/c__Clostridia/o__Peptostreptococcales-Tissierellales/f__Peptostreptococcaceae/g__Romboutsia	0,113530108	0,090047393	0,162838955	0,095883359
p__Firmicutes/c__Clostridia/o__uncultured/f__uncultured/g__uncultured	0,006306013	0,006380032	0,011399255	0,013406618
p__Firmicutes/c__Incertae_Sedis/o__DTU014/f__DTU014/g__DTU014	0	0	0	0
p__Patescibacteria/c__Saccharimonadia/o__Saccharimonadales/f__Saccharimonadaceae/g__Candidatus_Saccharimonas	0,050847695	0,057283399	0,235797396	0,266372452
p__Proteobacteria/c__Alphaproteobacteria/o__Rhodospirillales/f__uncultured/g__uncultured	0,902419908	0,770836416	0,377461785	0,436471572
p__Proteobacteria/c__Alphaproteobacteria/o__Sphingomonadales/f__Sphingomonadaceae/g__Sphingomonas	0	0	0,001302411	0,003445856
p__Proteobacteria/c__Gammaproteobacteria/o__Burkholderiales/f__Comamonadaceae/g__Brachymonas	0	0	0,001085343	0,002871547
p__Proteobacteria/c__Gammaproteobacteria/o__Burkholderiales/f__Comamonadaceae/g__Tepidicella	0	0	0	0
p__Proteobacteria/c__Gammaproteobacteria/o__Burkholderiales/f__Sutterellaceae/g__Parasutterella	0,007002129	0,008993662	0,012545873	0,020498119
p__Proteobacteria/c__Gammaproteobacteria/o__Enterobacterales/f__Enterobacteriaceae/__	0	0	0,00151948	0,004020165
p__Proteobacteria/c__Gammaproteobacteria/o__Enterobacterales/f__Enterobacteriaceae/g__Citrobacter	0	0	0	0
p__Proteobacteria/c__Gammaproteobacteria/o__Enterobacterales/f__Enterobacteriaceae/g__Enterobacter	0	0	0,001085343	0,002871547
p__Proteobacteria/c__Gammaproteobacteria/o__Enterobacterales/f__Enterobacteriaceae/g__Escherichia-Shigella	0,000446078	0,001092664	0,059906591	0,152502571
p__Proteobacteria/c__Gammaproteobacteria/o__Enterobacterales/f__Erwiniaceae/g__Pantoea	0	0	0	0
p__Proteobacteria/c__Gammaproteobacteria/o__Oceanospirillales/f__Halomonadaceae/g__Halomonas	0	0	0,00122275	0,002172623
p__Proteobacteria/c__Gammaproteobacteria/o__Pasteurellales/f__Pasteurellaceae/g__Rodentibacter	0	0	0,002976277	0,006797343
p__Proteobacteria/c__Gammaproteobacteria/o__Pseudomonadales/f__Pseudomonadaceae/g__Pseudomonas	0	0	0	0
p__Verrucomicrobiota/c__Verrucomicrobiae/o__Verrucomicrobiales/f__Akkermansiaceae/g__Akkermansia	8,537759944	6,589808117	0,004866847	0,00511353
