# Supplementary material for: Orally administered Odoribacter laneus improves glucose control and inflammatory profile in obese mice by depleting circulating succinate
Source: Microbiome. 2022 Aug 25;10:135. doi: 10.1186/s40168-022-01306-y (PMC9404562; doi:10.1186/s40168-022-01306-y)
Supplement: Supplementary file 13 — Additional file 12. Abundance of microbial taxa in DIO mice at species level. [file 40168_2022_1306_MOESM12_ESM.csv]

species	mean RA vehicle	sd vehicle	mean RA olaneus	sd olaneus
p__Actinobacteriota/c__Actinobacteria/o__Bifidobacteriales/f__Bifidobacteriaceae/g__Bifidobacterium/__	0,008927826	0,008585726	0,027824102	0,048652456
p__Actinobacteriota/c__Coriobacteriia/o__Coriobacteriales/f__Atopobiaceae/__/__	0,000683486	0,001674192	0,015228334	0,034673836
p__Actinobacteriota/c__Coriobacteriia/o__Coriobacteriales/f__Eggerthellaceae/g__Enterorhabdus/__	0,008779114	0,007155659	0,011747641	0,014304565
p__Actinobacteriota/c__Coriobacteriia/o__Coriobacteriales/f__Eggerthellaceae/g__Enterorhabdus/s__Adlercreutzia_mucosicola	0,003851232	0,006523738	0,005480692	0,008025384
p__Actinobacteriota/c__Coriobacteriia/o__Coriobacteriales/f__Eggerthellaceae/g__Enterorhabdus/s__Adlercreutzia_muris	0	0	0	0
p__Actinobacteriota/c__Coriobacteriia/o__Coriobacteriales/f__Eggerthellaceae/g__Enterorhabdus/s__mouse_gut	0	0	0	0
p__Actinobacteriota/c__Coriobacteriia/o__Coriobacteriales/f__Eggerthellaceae/g__Enterorhabdus/s__uncultured_bacterium	0,00064632	0,001583155	0,010228513	0,016384465
p__Actinobacteriota/c__Coriobacteriia/o__Coriobacteriales/f__Eggerthellaceae/g__Parvibacter/__	0	0	0	0
p__Bacteroidota/c__Bacteroidia/o__Bacteroidales/__/__/__	0,001878963	0,0046025	0,00180761	0,003254615
p__Bacteroidota/c__Bacteroidia/o__Bacteroidales/f__Bacteroidaceae/g__Bacteroides/__	0,983321082	0,391337124	3,490568312	3,697667109
p__Bacteroidota/c__Bacteroidia/o__Bacteroidales/f__Bacteroidaceae/g__Bacteroides/s__Bacteroides_caecimuris	0,098272276	0,04081716	0,274148801	0,411229481
p__Bacteroidota/c__Bacteroidia/o__Bacteroidales/f__Bacteroidaceae/g__Bacteroides/s__Bacteroides_dorei	4,90052086	5,056702038	1,098771299	1,052015991
p__Bacteroidota/c__Bacteroidia/o__Bacteroidales/f__Bacteroidaceae/g__Bacteroides/s__Bacteroides_intestinalis	0	0	0	0
p__Bacteroidota/c__Bacteroidia/o__Bacteroidales/f__Bacteroidaceae/g__Bacteroides/s__Bacteroides_vulgatus	0	0	0	0
p__Bacteroidota/c__Bacteroidia/o__Bacteroidales/f__Bacteroidaceae/g__Bacteroides/s__uncultured_bacterium	0	0	0	0
p__Bacteroidota/c__Bacteroidia/o__Bacteroidales/f__Marinifilaceae/g__Odoribacter/__	0	0	0	0
p__Bacteroidota/c__Bacteroidia/o__Bacteroidales/f__Marinifilaceae/g__Odoribacter/s__Odoribacter_laneus	0	0	0	0
p__Bacteroidota/c__Bacteroidia/o__Bacteroidales/f__Marinifilaceae/g__Odoribacter/s__uncultured_bacterium	6,228390537	1,274670085	6,042423823	3,29035194
p__Bacteroidota/c__Bacteroidia/o__Bacteroidales/f__Marinifilaceae/g__Odoribacter/s__unidentified	0,077296862	0,174615178	0,458716241	0,879776158
p__Bacteroidota/c__Bacteroidia/o__Bacteroidales/f__Muribaculaceae/g__Muribaculaceae/__	2,838198371	1,990605425	4,041883679	2,65225949
p__Bacteroidota/c__Bacteroidia/o__Bacteroidales/f__Muribaculaceae/g__Muribaculaceae/s__mouse_gut	0,000536846	0,001315	0	0
p__Bacteroidota/c__Bacteroidia/o__Bacteroidales/f__Muribaculaceae/g__Muribaculaceae/s__uncultured_bacterium	2,832411452	2,177584403	7,092921969	5,003620763
p__Bacteroidota/c__Bacteroidia/o__Bacteroidales/f__Muribaculaceae/g__Muribaculaceae/s__uncultured_Bacteroidales	0,489956501	0,194513667	0,799884061	0,305408309
p__Bacteroidota/c__Bacteroidia/o__Bacteroidales/f__Muribaculaceae/g__Muribaculaceae/s__uncultured_Muribaculaceae	0	0	0,023443402	0,06202541
p__Bacteroidota/c__Bacteroidia/o__Bacteroidales/f__Muribaculaceae/g__Muribaculaceae/s__uncultured_organism	0	0	0	0
p__Bacteroidota/c__Bacteroidia/o__Bacteroidales/f__Muribaculaceae/g__Muribaculaceae/s__unidentified	0	0	0,002170685	0,005743094
p__Bacteroidota/c__Bacteroidia/o__Bacteroidales/f__Muribaculaceae/g__Muribaculum/s__uncultured_bacterium	0,252635581	0,164730769	0,2100275	0,257317215
p__Bacteroidota/c__Bacteroidia/o__Bacteroidales/f__Prevotellaceae/g__Alloprevotella/__	0,003166845	0,003636002	1,640254148	4,27418598
p__Bacteroidota/c__Bacteroidia/o__Bacteroidales/f__Prevotellaceae/g__Alloprevotella/s__uncultured_bacterium	0	0	0,004884042	0,01292196
p__Bacteroidota/c__Bacteroidia/o__Bacteroidales/f__Prevotellaceae/g__Alloprevotella/s__uncultured_Bacteroidales	0	0	0,004558439	0,012060496
p__Bacteroidota/c__Bacteroidia/o__Bacteroidales/f__Prevotellaceae/g__Prevotellaceae_UCG-001/__	0	0	0	0
p__Bacteroidota/c__Bacteroidia/o__Bacteroidales/f__Prevotellaceae/g__Prevotellaceae_UCG-001/s__uncultured_bacterium	0,000413835	0,001013685	0,253308821	0,662532117
p__Bacteroidota/c__Bacteroidia/o__Bacteroidales/f__Rikenellaceae/g__Alistipes/__	7,769509086	3,144885212	18,21287513	11,25349488
p__Bacteroidota/c__Bacteroidia/o__Bacteroidales/f__Rikenellaceae/g__Alistipes/s__Alistipes_finegoldii	0,2662501	0,323139404	0,031580887	0,055588894
p__Bacteroidota/c__Bacteroidia/o__Bacteroidales/f__Rikenellaceae/g__Alistipes/s__Alistipes_indistinctus	0,032227622	0,024240584	0,031828271	0,027907182
p__Bacteroidota/c__Bacteroidia/o__Bacteroidales/f__Rikenellaceae/g__Alistipes/s__Alistipes_timonensis	0,038873396	0,030871111	0,116813164	0,091340847
p__Bacteroidota/c__Bacteroidia/o__Bacteroidales/f__Rikenellaceae/g__Alistipes/s__uncultured_bacterium	8,702324512	3,467846211	9,133881364	3,933477098
p__Bacteroidota/c__Bacteroidia/o__Bacteroidales/f__Rikenellaceae/g__Rikenella/s__uncultured_bacterium	0,823695038	0,7657241	0,48853949	0,348934034
p__Bacteroidota/c__Bacteroidia/o__Bacteroidales/f__Rikenellaceae/g__Rikenellaceae_RC9_gut_group/s__uncultured_bacterium	0,128771706	0,122951209	0,074863743	0,092486202
p__Bacteroidota/c__Bacteroidia/o__Bacteroidales/f__Rikenellaceae/g__Rikenellaceae_RC9_gut_group/s__uncultured_organism	0,664133903	0,475092135	1,326705419	0,959317721
p__Bacteroidota/c__Bacteroidia/o__Bacteroidales/f__Tannerellaceae/__/__	0,001379451	0,003378951	0	0
p__Bacteroidota/c__Bacteroidia/o__Bacteroidales/f__Tannerellaceae/g__Parabacteroides/__	0,483279686	0,4636085	0,275519676	0,290720161
p__Bacteroidota/c__Bacteroidia/o__Bacteroidales/f__Tannerellaceae/g__Parabacteroides/s__Parabacteroides_goldsteinii	11,39633182	6,948666045	8,174511991	6,336396241
p__Campilobacterota/c__Campylobacteria/o__Campylobacterales/f__Helicobacteraceae/g__Helicobacter/__	4,366610678	1,909863619	1,592534256	1,701405605
p__Campilobacterota/c__Campylobacteria/o__Campylobacterales/f__Helicobacteraceae/g__Helicobacter/s__Helicobacter_typhlonius	0	0	0	0
p__Chloroflexi/c__Anaerolineae/o__Anaerolineales/f__Anaerolineaceae/g__Longilinea/s__uncultured_Chloroflexi	0	0	0,000914126	0,001599046
p__Cyanobacteria/c__Vampirivibrionia/o__Gastranaerophilales/f__Gastranaerophilales/g__Gastranaerophilales/__	0,091807096	0,111914773	0,072782159	0,12032329
p__Cyanobacteria/c__Vampirivibrionia/o__Gastranaerophilales/f__Gastranaerophilales/g__Gastranaerophilales/s__Candidatus_Gastranaerophilales	0,009242773	0,018614695	0,493966235	0,72865819
p__Cyanobacteria/c__Vampirivibrionia/o__Gastranaerophilales/f__Gastranaerophilales/g__Gastranaerophilales/s__uncultured_bacterium	0,293758537	0,329871093	0,032513425	0,048062049
p__Deferribacterota/c__Deferribacteres/o__Deferribacterales/f__Deferribacteraceae/g__Mucispirillum/s__Mucispirillum_schaedleri	5,692931604	2,513453808	6,967079305	4,226394685
p__Desulfobacterota/c__Desulfovibrionia/o__Desulfovibrionales/f__Desulfovibrionaceae/g__Bilophila/s__uncultured_bacterium	0,244641918	0,468652339	0,966546442	1,103428158
p__Desulfobacterota/c__Desulfovibrionia/o__Desulfovibrionales/f__Desulfovibrionaceae/g__Desulfovibrio/__	0,157013808	0,093899956	0,235804519	0,222681439
p__Desulfobacterota/c__Desulfovibrionia/o__Desulfovibrionales/f__Desulfovibrionaceae/g__Desulfovibrio/s__uncultured_bacterium	0,004299567	0,00666788	0,000976808	0,002584392
p__Desulfobacterota/c__Desulfovibrionia/o__Desulfovibrionales/f__Desulfovibrionaceae/g__uncultured/__	0	0	0	0
p__Desulfobacterota/c__Desulfovibrionia/o__Desulfovibrionales/f__Desulfovibrionaceae/g__uncultured/s__uncultured_bacterium	10,77221973	8,251904459	0,957797937	2,438254208
p__Desulfobacterota/c__Desulfovibrionia/o__Desulfovibrionales/f__Desulfovibrionaceae/g__uncultured/s__uncultured_Desulfovibrionaceae	0,222399843	0,154592222	0,292827338	0,260687306
p__Firmicutes/c__Bacilli/__/__/__/__	0,001379451	0,003378951	0,014629492	0,037125589
p__Firmicutes/c__Bacilli/o__Acholeplasmatales/f__Acholeplasmataceae/g__Anaeroplasma/s__uncultured_bacterium	0,010874817	0,015854507	0,021272716	0,056282317
p__Firmicutes/c__Bacilli/o__Erysipelotrichales/f__Erysipelatoclostridiaceae/g__Candidatus_Stoquefichus/s__uncultured_bacterium	0	0	0	0
p__Firmicutes/c__Bacilli/o__Erysipelotrichales/f__Erysipelatoclostridiaceae/g__Erysipelatoclostridium/__	0,001454221	0,0035621	0,024103949	0,038048609
p__Firmicutes/c__Bacilli/o__Erysipelotrichales/f__Erysipelatoclostridiaceae/g__Erysipelatoclostridium/s__unidentified	0,000273394	0,000669677	0	0
p__Firmicutes/c__Bacilli/o__Erysipelotrichales/f__Erysipelotrichaceae/__/__	0	0	0,000868274	0,002297237
p__Firmicutes/c__Bacilli/o__Erysipelotrichales/f__Erysipelotrichaceae/g__[Clostridium]_innocuum_group/__	0	0	0	0
p__Firmicutes/c__Bacilli/o__Erysipelotrichales/f__Erysipelotrichaceae/g__Dubosiella/s__uncultured_bacterium	0,01494853	0,016229529	0,003292945	0,006084453
p__Firmicutes/c__Bacilli/o__Erysipelotrichales/f__Erysipelotrichaceae/g__Erysipelotrichaceae/s__uncultured_bacterium	0,000682238	0,001671135	0,000686421	0,001186965
p__Firmicutes/c__Bacilli/o__Erysipelotrichales/f__Erysipelotrichaceae/g__Faecalibaculum/s__uncultured_bacterium	0,018401154	0,017811767	0,007855265	0,012620606
p__Firmicutes/c__Bacilli/o__Erysipelotrichales/f__Erysipelotrichaceae/g__Ileibacterium/s__Ileibacterium_valens	0,014593404	0,01461669	0,049674686	0,084037093
p__Firmicutes/c__Bacilli/o__Erysipelotrichales/f__Erysipelotrichaceae/g__Turicibacter/s__uncultured_bacterium	0,006626686	0,013941394	0,005794698	0,015331331
p__Firmicutes/c__Bacilli/o__Erysipelotrichales/f__Erysipelotrichaceae/g__uncultured/__	0	0	0	0
p__Firmicutes/c__Bacilli/o__Erysipelotrichales/f__Erysipelotrichaceae/g__uncultured/s__uncultured_bacterium	0,005061248	0,004249199	0,018679905	0,025035575
p__Firmicutes/c__Bacilli/o__Erysipelotrichales/f__Erysipelotrichaceae/g__uncultured/s__unidentified	0,001366972	0,003348383	0,003581631	0,009476104
p__Firmicutes/c__Bacilli/o__Lactobacillales/f__Carnobacteriaceae/g__Carnobacterium/s__Carnobacterium_maltaromaticum	0	0	0	0
p__Firmicutes/c__Bacilli/o__Lactobacillales/f__Carnobacteriaceae/g__Trichococcus/__	0	0	0,002596695	0,004213998
p__Firmicutes/c__Bacilli/o__Lactobacillales/f__Enterococcaceae/g__Enterococcus/__	0,000689726	0,001689476	0,001834845	0,004854543
p__Firmicutes/c__Bacilli/o__Lactobacillales/f__Lactobacillaceae/g__Lactobacillus/__	0,017931112	0,015553376	0,1018849	0,224280666
p__Firmicutes/c__Bacilli/o__Lactobacillales/f__Lactobacillaceae/g__Lactobacillus/s__Lactobacillus_intestinalis	0	0	0,004015768	0,010624723
p__Firmicutes/c__Bacilli/o__Lactobacillales/f__Listeriaceae/g__Brochothrix/__	0	0	0	0
p__Firmicutes/c__Bacilli/o__Lactobacillales/f__Streptococcaceae/g__Lactococcus/__	0,003190597	0,002919553	0,009588021	0,01235851
p__Firmicutes/c__Bacilli/o__Lactobacillales/f__Streptococcaceae/g__Streptococcus/__	0,00054579	0,001336908	0,003254625	0,003456705
p__Firmicutes/c__Bacilli/o__Lactobacillales/f__Streptococcaceae/g__Streptococcus/s__Streptococcus_danieliae	0	0	0,001303274	0,002393051
p__Firmicutes/c__Bacilli/o__Mycoplasmatales/f__Mycoplasmataceae/g__Ureaplasma/s__uncultured_bacterium	0,238224422	0,289165514	0,168849201	0,38251149
p__Firmicutes/c__Bacilli/o__RF39/f__RF39/g__RF39/__	0,002728952	0,006684541	0	0
p__Firmicutes/c__Bacilli/o__RF39/f__RF39/g__RF39/s__uncultured_bacterium	0	0	0	0
p__Firmicutes/c__Bacilli/o__RF39/f__RF39/g__RF39/s__uncultured_Lachnospiraceae	0,001150831	0,002023586	0,002398664	0,004128786
p__Firmicutes/c__Bacilli/o__RF39/f__RF39/g__RF39/s__unidentified	0	0	0	0
p__Firmicutes/c__Bacilli/o__Staphylococcales/f__Gemellaceae/g__Gemella/__	0,00242962	0,002705907	0,00591117	0,005496204
p__Firmicutes/c__Bacilli/o__Staphylococcales/f__Staphylococcaceae/g__Staphylococcus/__	0	0	0	0
p__Firmicutes/c__Clostridia/__/__/__/__	0,012254656	0,013641955	0,011211138	0,007033881
p__Firmicutes/c__Clostridia/o__Caldicoprobacterales/f__Caldicoprobacteraceae/g__Caldicoprobacter/s__uncultured_bacterium	0	0	0	0
p__Firmicutes/c__Clostridia/o__Christensenellales/f__Christensenellaceae/g__Christensenellaceae_R-7_group/__	0	0	0	0
p__Firmicutes/c__Clostridia/o__Christensenellales/f__Christensenellaceae/g__Christensenellaceae_R-7_group/s__uncultured_soil	0	0	0	0
p__Firmicutes/c__Clostridia/o__Christensenellales/f__Christensenellaceae/g__Christensenellaceae_R-7_group/s__unidentified	0	0	0,000868274	0,002297237
p__Firmicutes/c__Clostridia/o__Christensenellales/f__Christensenellaceae/g__uncultured/s__uncultured_bacterium	0,001521904	0,002041679	0,00344888	0,003965058
p__Firmicutes/c__Clostridia/o__Clostridia/f__Hungateiclostridiaceae/__/__	0,00388684	0,004914514	0,000803863	0,002126821
p__Firmicutes/c__Clostridia/o__Clostridia/f__Hungateiclostridiaceae/g__Ruminiclostridium/s__uncultured_organism	0,003167165	0,005851305	0,001112168	0,001954279
p__Firmicutes/c__Clostridia/o__Clostridia_UCG-014/f__Clostridia_UCG-014/g__Clostridia_UCG-014/__	0,008343662	0,014209471	0,061037404	0,029151394
p__Firmicutes/c__Clostridia/o__Clostridia_UCG-014/f__Clostridia_UCG-014/g__Clostridia_UCG-014/s__uncultured_bacterium	0	0	0,004953732	0,009027141
p__Firmicutes/c__Clostridia/o__Clostridia_UCG-014/f__Clostridia_UCG-014/g__Clostridia_UCG-014/s__uncultured_Clostridiales	0	0	0	0
p__Firmicutes/c__Clostridia/o__Clostridia_UCG-014/f__Clostridia_UCG-014/g__Clostridia_UCG-014/s__unidentified	0,008323304	0,020387849	0,016828616	0,043840244
p__Firmicutes/c__Clostridia/o__Clostridia_vadinBB60_group/f__Clostridia_vadinBB60_group/g__Clostridia_vadinBB60_group/__	0,423241354	0,812407761	0,034901534	0,052228182
p__Firmicutes/c__Clostridia/o__Clostridia_vadinBB60_group/f__Clostridia_vadinBB60_group/g__Clostridia_vadinBB60_group/s__gut_metagenome	0	0	0	0
p__Firmicutes/c__Clostridia/o__Clostridia_vadinBB60_group/f__Clostridia_vadinBB60_group/g__Clostridia_vadinBB60_group/s__metagenome	0,002305527	0,003980516	0	0
p__Firmicutes/c__Clostridia/o__Clostridia_vadinBB60_group/f__Clostridia_vadinBB60_group/g__Clostridia_vadinBB60_group/s__uncultured_bacterium	4,817964038	2,804955075	3,55887562	2,962775136
p__Firmicutes/c__Clostridia/o__Clostridia_vadinBB60_group/f__Clostridia_vadinBB60_group/g__Clostridia_vadinBB60_group/s__uncultured_Clostridia	0,001314243	0,002503141	0,00075974	0,002010083
p__Firmicutes/c__Clostridia/o__Clostridia_vadinBB60_group/f__Clostridia_vadinBB60_group/g__Clostridia_vadinBB60_group/s__uncultured_Clostridiales	0	0	0	0
p__Firmicutes/c__Clostridia/o__Clostridia_vadinBB60_group/f__Clostridia_vadinBB60_group/g__Clostridia_vadinBB60_group/s__unidentified	0,021929941	0,024289638	0,225230711	0,569120858
p__Firmicutes/c__Clostridia/o__Clostridiales/f__Clostridiaceae/g__Candidatus_Arthromitus/__	0	0	0,003666238	0,009117715
p__Firmicutes/c__Clostridia/o__Clostridiales/f__Clostridiaceae/g__Clostridium_sensu_stricto_1/__	0,019337504	0,02189598	0,00096474	0,00181354
p__Firmicutes/c__Clostridia/o__Eubacteriales/f__Anaerofustaceae/g__Anaerofustis/s__uncultured_bacterium	0	0	0	0
p__Firmicutes/c__Clostridia/o__Lachnospirales/f__Lachnospiraceae/__/__	2,318749492	1,797982714	3,521341334	2,13431318
p__Firmicutes/c__Clostridia/o__Lachnospirales/f__Lachnospiraceae/g__[Eubacterium]_oxidoreducens_group/s__uncultured_bacterium	0	0	0	0
p__Firmicutes/c__Clostridia/o__Lachnospirales/f__Lachnospiraceae/g__[Eubacterium]_ventriosum_group/s__uncultured_Clostridiales	0	0	0,000651206	0,001722928
p__Firmicutes/c__Clostridia/o__Lachnospirales/f__Lachnospiraceae/g__[Eubacterium]_xylanophilum_group/s__uncultured_bacterium	0,001825529	0,003336825	0,007626272	0,01878691
p__Firmicutes/c__Clostridia/o__Lachnospirales/f__Lachnospiraceae/g__A2/s__Lachnospiraceae_bacterium	0	0	0	0
p__Firmicutes/c__Clostridia/o__Lachnospirales/f__Lachnospiraceae/g__A2/s__uncultured_bacterium	0,016511659	0,038085206	0,126475428	0,237197383
p__Firmicutes/c__Clostridia/o__Lachnospirales/f__Lachnospiraceae/g__Acetatifactor/__	0,002282355	0,003556247	0,028923039	0,052806832
p__Firmicutes/c__Clostridia/o__Lachnospirales/f__Lachnospiraceae/g__Acetatifactor/s__uncultured_bacterium	0,002339522	0,004230473	0,032930716	0,072715877
p__Firmicutes/c__Clostridia/o__Lachnospirales/f__Lachnospiraceae/g__ASF356/__	0	0	0,001193877	0,003158701
p__Firmicutes/c__Clostridia/o__Lachnospirales/f__Lachnospiraceae/g__ASF356/s__uncultured_bacterium	0,042009821	0,064122411	0,15712709	0,333749997
p__Firmicutes/c__Clostridia/o__Lachnospirales/f__Lachnospiraceae/g__ASF356/s__uncultured_Clostridiales	0	0	0	0
p__Firmicutes/c__Clostridia/o__Lachnospirales/f__Lachnospiraceae/g__Blautia/__	0,092387762	0,206489767	0,657338724	1,043983247
p__Firmicutes/c__Clostridia/o__Lachnospirales/f__Lachnospiraceae/g__Blautia/s__Lachnospiraceae_bacterium	1,272837344	1,951254851	1,022493821	0,929384008
p__Firmicutes/c__Clostridia/o__Lachnospirales/f__Lachnospiraceae/g__Blautia/s__uncultured_Clostridiales	0	0	0	0
p__Firmicutes/c__Clostridia/o__Lachnospirales/f__Lachnospiraceae/g__Blautia/s__unidentified	0,006718834	0,006010995	0,024286002	0,015656662
p__Firmicutes/c__Clostridia/o__Lachnospirales/f__Lachnospiraceae/g__GCA-900066575/s__uncultured_bacterium	0,261547359	0,24770031	0,24902954	0,361005096
p__Firmicutes/c__Clostridia/o__Lachnospirales/f__Lachnospiraceae/g__Lachnoclostridium/__	0,089336649	0,096635642	0,143632823	0,100320723
p__Firmicutes/c__Clostridia/o__Lachnospirales/f__Lachnospiraceae/g__Lachnospiraceae_FCS020_group/__	0,002874385	0,005017854	0	0
p__Firmicutes/c__Clostridia/o__Lachnospirales/f__Lachnospiraceae/g__Lachnospiraceae_FCS020_group/s__mouse_gut	0,011554444	0,019279485	0,023280709	0,028675753
p__Firmicutes/c__Clostridia/o__Lachnospirales/f__Lachnospiraceae/g__Lachnospiraceae_NK4A136_group/__	0,981619071	1,060315991	1,93648062	4,518376793
p__Firmicutes/c__Clostridia/o__Lachnospirales/f__Lachnospiraceae/g__Lachnospiraceae_NK4A136_group/s__Clostridiales_bacterium	0,009730226	0,012667062	0	0
p__Firmicutes/c__Clostridia/o__Lachnospirales/f__Lachnospiraceae/g__Lachnospiraceae_NK4A136_group/s__Lachnospiraceae_bacterium	0	0	0,003845738	0,008495062
p__Firmicutes/c__Clostridia/o__Lachnospirales/f__Lachnospiraceae/g__Lachnospiraceae_NK4A136_group/s__uncultured_bacterium	0	0	0,116430985	0,303448501
p__Firmicutes/c__Clostridia/o__Lachnospirales/f__Lachnospiraceae/g__Lachnospiraceae_NK4A136_group/s__uncultured_Clostridiales	0,095627231	0,116199618	0,167096558	0,322319977
p__Firmicutes/c__Clostridia/o__Lachnospirales/f__Lachnospiraceae/g__Lachnospiraceae_UCG-001/__	0	0	0,008465673	0,022398065
p__Firmicutes/c__Clostridia/o__Lachnospirales/f__Lachnospiraceae/g__Lachnospiraceae_UCG-001/s__uncultured_bacterium	0,000827671	0,002027371	0,288038918	0,759102433
p__Firmicutes/c__Clostridia/o__Lachnospirales/f__Lachnospiraceae/g__Lachnospiraceae_UCG-001/s__unidentified	0	0	0	0
p__Firmicutes/c__Clostridia/o__Lachnospirales/f__Lachnospiraceae/g__Lachnospiraceae_UCG-006/__	0	0	0,016707964	0,039427031
p__Firmicutes/c__Clostridia/o__Lachnospirales/f__Lachnospiraceae/g__Lachnospiraceae_UCG-006/s__uncultured_bacterium	0	0	0,020725926	0,040596855
p__Firmicutes/c__Clostridia/o__Lachnospirales/f__Lachnospiraceae/g__Lachnospiraceae_UCG-010/s__uncultured_bacterium	0,000409343	0,001002681	0,000931928	0,001621481
p__Firmicutes/c__Clostridia/o__Lachnospirales/f__Lachnospiraceae/g__Marvinbryantia/s__Clostridiales_bacterium	0	0	0,000542671	0,001435773
p__Firmicutes/c__Clostridia/o__Lachnospirales/f__Lachnospiraceae/g__Marvinbryantia/s__uncultured_bacterium	0	0	0,032343211	0,085572094
p__Firmicutes/c__Clostridia/o__Lachnospirales/f__Lachnospiraceae/g__Roseburia/__	0,000827671	0,002027371	0,019427634	0,051400687
p__Firmicutes/c__Clostridia/o__Lachnospirales/f__Lachnospiraceae/g__Roseburia/s__Clostridium_sp.	0	0	0,001054902	0,001889767
p__Firmicutes/c__Clostridia/o__Lachnospirales/f__Lachnospiraceae/g__Roseburia/s__Eubacterium_plexicaudatum	0	0	0	0
p__Firmicutes/c__Clostridia/o__Lachnospirales/f__Lachnospiraceae/g__Roseburia/s__Eubacterium_sp.	0	0	0	0
p__Firmicutes/c__Clostridia/o__Lachnospirales/f__Lachnospiraceae/g__Roseburia/s__mouse_gut	0	0	0	0
p__Firmicutes/c__Clostridia/o__Lachnospirales/f__Lachnospiraceae/g__Roseburia/s__uncultured_bacterium	0,019189839	0,01730929	0,048775562	0,104869276
p__Firmicutes/c__Clostridia/o__Lachnospirales/f__Lachnospiraceae/g__Roseburia/s__uncultured_Clostridiales	0	0	0	0
p__Firmicutes/c__Clostridia/o__Lachnospirales/f__Lachnospiraceae/g__Tuzzerella/s__uncultured_bacterium	0,192272652	0,140658982	0,289796965	0,147605955
p__Firmicutes/c__Clostridia/o__Lachnospirales/f__Lachnospiraceae/g__Tyzzerella/s__unidentified	0	0	0	0
p__Firmicutes/c__Clostridia/o__Lachnospirales/f__Lachnospiraceae/g__uncultured/__	0,09750775	0,139040245	0,213315617	0,2100666
p__Firmicutes/c__Clostridia/o__Lachnospirales/f__Lachnospiraceae/g__uncultured/s__uncultured_bacterium	0,011963555	0,018767248	0,019897449	0,022654475
p__Firmicutes/c__Clostridia/o__Lachnospirales/f__Lachnospiraceae/g__uncultured/s__unidentified	0,00633778	0,006326616	0,10463246	0,132393854
p__Firmicutes/c__Clostridia/o__Monoglobales/f__Monoglobaceae/g__Monoglobus/__	0	0	0	0
p__Firmicutes/c__Clostridia/o__Monoglobales/f__Monoglobaceae/g__Monoglobus/s__uncultured_rumen	0	0	0	0
p__Firmicutes/c__Clostridia/o__Monoglobales/f__Monoglobaceae/g__Monoglobus/s__unidentified	0	0	0	0
p__Firmicutes/c__Clostridia/o__Oscillospirales/__/__/__	0	0	0,001297522	0,00343292
p__Firmicutes/c__Clostridia/o__Oscillospirales/f__[Clostridium]_methylpentosum_group/g__[Clostridium]_methylpentosum_group/s__uncultured_organism	0,008998845	0,008971545	0,012603875	0,01815811
p__Firmicutes/c__Clostridia/o__Oscillospirales/f__[Eubacterium]_coprostanoligenes_group/g__[Eubacterium]_coprostanoligenes_group/__	0,014486655	0,019018407	0,058165283	0,086917835
p__Firmicutes/c__Clostridia/o__Oscillospirales/f__Butyricicoccaceae/g__Butyricicoccus/s__uncultured_bacterium	0,007841652	0,009355354	0,043163851	0,084617962
p__Firmicutes/c__Clostridia/o__Oscillospirales/f__Butyricicoccaceae/g__UCG-009/__	0,010709132	0,010943087	0,029201524	0,032161913
p__Firmicutes/c__Clostridia/o__Oscillospirales/f__Butyricicoccaceae/g__UCG-009/s__uncultured_bacterium	0,011024274	0,011183616	0,000289712	0,000766507
p__Firmicutes/c__Clostridia/o__Oscillospirales/f__Butyricicoccaceae/g__UCG-009/s__uncultured_organism	0	0	0	0
p__Firmicutes/c__Clostridia/o__Oscillospirales/f__Oscillospiraceae/__/__	2,278813522	0,457959199	3,325261609	2,368193902
p__Firmicutes/c__Clostridia/o__Oscillospirales/f__Oscillospiraceae/g__Colidextribacter/__	1,439630881	0,583710638	1,40378677	0,832180033
p__Firmicutes/c__Clostridia/o__Oscillospirales/f__Oscillospiraceae/g__Colidextribacter/s__uncultured_bacterium	0	0	0,053453534	0,05387705
p__Firmicutes/c__Clostridia/o__Oscillospirales/f__Oscillospiraceae/g__Intestinimonas/__	0,036998816	0,051536291	0,083891279	0,089201628
p__Firmicutes/c__Clostridia/o__Oscillospirales/f__Oscillospiraceae/g__NK4A214_group/s__uncultured_bacterium	0	0	0	0
p__Firmicutes/c__Clostridia/o__Oscillospirales/f__Oscillospiraceae/g__NK4A214_group/s__unidentified	0,026094339	0,017496621	0,03954777	0,038151953
p__Firmicutes/c__Clostridia/o__Oscillospirales/f__Oscillospiraceae/g__Oscillibacter/__	0,358342912	0,240371147	0,444028682	0,321263436
p__Firmicutes/c__Clostridia/o__Oscillospirales/f__Oscillospiraceae/g__Oscillibacter/s__Clostridiales_bacterium	0	0	0,043107318	0,030646241
p__Firmicutes/c__Clostridia/o__Oscillospirales/f__Oscillospiraceae/g__Oscillibacter/s__uncultured_bacterium	1,354415189	0,798331499	1,157643156	1,008155841
p__Firmicutes/c__Clostridia/o__Oscillospirales/f__Oscillospiraceae/g__Papillibacter/s__uncultured_bacterium	0	0	0	0
p__Firmicutes/c__Clostridia/o__Oscillospirales/f__Oscillospiraceae/g__UCG-003/s__uncultured_bacterium	0	0	0	0
p__Firmicutes/c__Clostridia/o__Oscillospirales/f__Oscillospiraceae/g__UCG-005/__	0,006531143	0,006676055	0,007686323	0,016783623
p__Firmicutes/c__Clostridia/o__Oscillospirales/f__Oscillospiraceae/g__UCG-005/s__metagenome	0	0	0	0
p__Firmicutes/c__Clostridia/o__Oscillospirales/f__Oscillospiraceae/g__UCG-005/s__uncultured_Clostridiales	0,008646158	0,012196786	0,005259457	0,011590499
p__Firmicutes/c__Clostridia/o__Oscillospirales/f__Oscillospiraceae/g__uncultured/__	0,287631269	0,355683405	0,194795328	0,183556641
p__Firmicutes/c__Clostridia/o__Oscillospirales/f__Oscillospiraceae/g__uncultured/s__Clostridium_sp.	0	0	0	0
p__Firmicutes/c__Clostridia/o__Oscillospirales/f__Oscillospiraceae/g__uncultured/s__uncultured_bacterium	0,4025228	0,39141371	0,84933643	0,655184714
p__Firmicutes/c__Clostridia/o__Oscillospirales/f__Oscillospiraceae/g__uncultured/s__uncultured_Clostridiales	0	0	0,001205794	0,003190232
p__Firmicutes/c__Clostridia/o__Oscillospirales/f__Oscillospirales/g__Hydrogenoanaerobacterium/s__uncultured_bacterium	0,00054579	0,001336908	0	0
p__Firmicutes/c__Clostridia/o__Oscillospirales/f__Ruminococcaceae/__/__	0,342422884	0,340830849	0,252626753	0,182115775
p__Firmicutes/c__Clostridia/o__Oscillospirales/f__Ruminococcaceae/g__[Eubacterium]_siraeum_group/s__uncultured_bacterium	0	0	0	0
p__Firmicutes/c__Clostridia/o__Oscillospirales/f__Ruminococcaceae/g__Anaerotruncus/__	0,001784312	0,004370655	0,008473434	0,005885434
p__Firmicutes/c__Clostridia/o__Oscillospirales/f__Ruminococcaceae/g__Anaerotruncus/s__uncultured_bacterium	0,269169537	0,328780568	0,381846327	0,399379224
p__Firmicutes/c__Clostridia/o__Oscillospirales/f__Ruminococcaceae/g__Candidatus_Soleaferrea/__	0,000807901	0,001978944	0	0
p__Firmicutes/c__Clostridia/o__Oscillospirales/f__Ruminococcaceae/g__Harryflintia/s__uncultured_bacterium	0,032742567	0,025356217	0,068762077	0,044702137
p__Firmicutes/c__Clostridia/o__Oscillospirales/f__Ruminococcaceae/g__Incertae_Sedis/__	0	0	0,002170685	0,005743094
p__Firmicutes/c__Clostridia/o__Oscillospirales/f__Ruminococcaceae/g__Incertae_Sedis/s__Acutalibacter_muris	0,003651425	0,004297305	0,007570203	0,008894899
p__Firmicutes/c__Clostridia/o__Oscillospirales/f__Ruminococcaceae/g__Incertae_Sedis/s__Clostridium_sp.	0	0	0,01050734	0,012267153
p__Firmicutes/c__Clostridia/o__Oscillospirales/f__Ruminococcaceae/g__Incertae_Sedis/s__uncultured_bacterium	0,007379557	0,005785497	0,008330921	0,011258832
p__Firmicutes/c__Clostridia/o__Oscillospirales/f__Ruminococcaceae/g__Incertae_Sedis/s__uncultured_Clostridiales	0	0	0,001628014	0,00430732
p__Firmicutes/c__Clostridia/o__Oscillospirales/f__Ruminococcaceae/g__Negativibacillus/s__unidentified	0	0	0	0
p__Firmicutes/c__Clostridia/o__Oscillospirales/f__Ruminococcaceae/g__Paludicola/s__uncultured_bacterium	0	0	0	0
p__Firmicutes/c__Clostridia/o__Oscillospirales/f__Ruminococcaceae/g__Ruminococcaceae/s__uncultured_bacterium	0	0	0,003798699	0,010050414
p__Firmicutes/c__Clostridia/o__Oscillospirales/f__Ruminococcaceae/g__Ruminococcus/__	0	0	0,021706853	0,057430936
p__Firmicutes/c__Clostridia/o__Oscillospirales/f__Ruminococcaceae/g__Ruminococcus/s__unidentified	0	0	0,004015768	0,010624723
p__Firmicutes/c__Clostridia/o__Oscillospirales/f__Ruminococcaceae/g__UBA1819/s__uncultured_bacterium	0	0	0	0
p__Firmicutes/c__Clostridia/o__Oscillospirales/f__Ruminococcaceae/g__uncultured/__	0,229257256	0,277652155	0,045196256	0,019693468
p__Firmicutes/c__Clostridia/o__Oscillospirales/f__Ruminococcaceae/g__uncultured/s__[Clostridium]_leptum	0,002271607	0,003638588	0,008537465	0,011195302
p__Firmicutes/c__Clostridia/o__Oscillospirales/f__Ruminococcaceae/g__uncultured/s__uncultured_bacterium	0,97140365	0,906114173	1,633600146	1,460101843
p__Firmicutes/c__Clostridia/o__Oscillospirales/f__UCG-010/g__UCG-010/__	0,015963745	0,011135701	0,010790063	0,012777413
p__Firmicutes/c__Clostridia/o__Oscillospirales/f__UCG-010/g__UCG-010/s__uncultured_bacterium	0,005282567	0,007171066	0,01231439	0,022478669
p__Firmicutes/c__Clostridia/o__Oscillospirales/f__UCG-010/g__UCG-010/s__uncultured_organism	0,023284705	0,012991161	0,052389114	0,024311531
p__Firmicutes/c__Clostridia/o__Oscillospirales/f__UCG-010/g__UCG-010/s__uncultured_rumen	0	0	0,000579425	0,001533013
p__Firmicutes/c__Clostridia/o__Oscillospirales/f__UCG-010/g__UCG-010/s__unidentified	0	0	0,005575295	0,014297471
p__Firmicutes/c__Clostridia/o__Oscillospirales/f__uncultured/g__uncultured/__	0	0	0	0
p__Firmicutes/c__Clostridia/o__Peptococcales/f__Peptococcaceae/g__Peptococcus/__	0,015029563	0,017599379	0,025619929	0,012963752
p__Firmicutes/c__Clostridia/o__Peptococcales/f__Peptococcaceae/g__uncultured/__	0,077280934	0,024824118	0,087956988	0,037490731
p__Firmicutes/c__Clostridia/o__Peptococcales/f__Peptococcaceae/g__uncultured/s__uncultured_bacterium	0,027627548	0,02072898	0,045789181	0,03704414
p__Firmicutes/c__Clostridia/o__Peptococcales/f__Peptococcaceae/g__uncultured/s__unidentified	0	0	0	0
p__Firmicutes/c__Clostridia/o__Peptostreptococcales-Tissierellales/f__Anaerovoracaceae/__/__	0,002238418	0,0027145	0	0
p__Firmicutes/c__Clostridia/o__Peptostreptococcales-Tissierellales/f__Anaerovoracaceae/g__[Eubacterium]_brachy_group/s__uncultured_bacterium	0,000962621	0,001688024	0,001964765	0,002939705
p__Firmicutes/c__Clostridia/o__Peptostreptococcales-Tissierellales/f__Anaerovoracaceae/g__[Eubacterium]_nodatum_group/__	0,001443937	0,002328297	0,007921085	0,016512979
p__Firmicutes/c__Clostridia/o__Peptostreptococcales-Tissierellales/f__Anaerovoracaceae/g__[Eubacterium]_nodatum_group/s__uncultured_bacterium	0	0	0	0
p__Firmicutes/c__Clostridia/o__Peptostreptococcales-Tissierellales/f__Anaerovoracaceae/g__Anaerovorax/s__uncultured_bacterium	0,003428906	0,005320455	0,005746035	0,007879093
p__Firmicutes/c__Clostridia/o__Peptostreptococcales-Tissierellales/f__Anaerovoracaceae/g__Family_XIII_AD3011_group/__	0	0	0,000542671	0,001435773
p__Firmicutes/c__Clostridia/o__Peptostreptococcales-Tissierellales/f__Anaerovoracaceae/g__Family_XIII_AD3011_group/s__uncultured_bacterium	0	0	0	0
p__Firmicutes/c__Clostridia/o__Peptostreptococcales-Tissierellales/f__Anaerovoracaceae/g__Family_XIII_UCG-001/s__uncultured_bacterium	0	0	0,003581631	0,009476104
p__Firmicutes/c__Clostridia/o__Peptostreptococcales-Tissierellales/f__Peptostreptococcaceae/__/__	0	0	0	0
p__Firmicutes/c__Clostridia/o__Peptostreptococcales-Tissierellales/f__Peptostreptococcaceae/g__Romboutsia/__	0,113530108	0,090047393	0,162838955	0,095883359
p__Firmicutes/c__Clostridia/o__uncultured/f__uncultured/g__uncultured/__	0,006306013	0,006380032	0,011399255	0,013406618
p__Firmicutes/c__Incertae_Sedis/o__DTU014/f__DTU014/g__DTU014/s__unidentified	0	0	0	0
p__Patescibacteria/c__Saccharimonadia/o__Saccharimonadales/f__Saccharimonadaceae/g__Candidatus_Saccharimonas/__	0,002100542	0,005145255	0	0
p__Patescibacteria/c__Saccharimonadia/o__Saccharimonadales/f__Saccharimonadaceae/g__Candidatus_Saccharimonas/s__uncultured_bacterium	0,048747153	0,052700299	0,235797396	0,266372452
p__Proteobacteria/c__Alphaproteobacteria/o__Rhodospirillales/f__uncultured/g__uncultured/__	0,315921598	0,278203785	0,28515897	0,436345518
p__Proteobacteria/c__Alphaproteobacteria/o__Rhodospirillales/f__uncultured/g__uncultured/s__Azospirillum_sp.	0,057750528	0,061418346	0,075923977	0,096134773
p__Proteobacteria/c__Alphaproteobacteria/o__Rhodospirillales/f__uncultured/g__uncultured/s__gut_metagenome	0,323060675	0,615580289	0,009715456	0,021041425
p__Proteobacteria/c__Alphaproteobacteria/o__Rhodospirillales/f__uncultured/g__uncultured/s__uncultured_bacterium	0,198058467	0,256559472	0,006663383	0,017629655
p__Proteobacteria/c__Alphaproteobacteria/o__Rhodospirillales/f__uncultured/g__uncultured/s__unidentified_rumen	0,00762864	0,007750448	0	0
p__Proteobacteria/c__Alphaproteobacteria/o__Sphingomonadales/f__Sphingomonadaceae/g__Sphingomonas/__	0	0	0,001302411	0,003445856
p__Proteobacteria/c__Gammaproteobacteria/o__Burkholderiales/f__Comamonadaceae/g__Brachymonas/__	0	0	0,001085343	0,002871547
p__Proteobacteria/c__Gammaproteobacteria/o__Burkholderiales/f__Comamonadaceae/g__Tepidicella/s__uncultured_Tepidicella	0	0	0	0
p__Proteobacteria/c__Gammaproteobacteria/o__Burkholderiales/f__Sutterellaceae/g__Parasutterella/s__Burkholderiales_bacterium	0,007002129	0,008993662	0,007010626	0,01721181
p__Proteobacteria/c__Gammaproteobacteria/o__Burkholderiales/f__Sutterellaceae/g__Parasutterella/s__uncultured_bacterium	0	0	0,005535248	0,014644889
p__Proteobacteria/c__Gammaproteobacteria/o__Enterobacterales/f__Enterobacteriaceae/__/__	0	0	0,00151948	0,004020165
p__Proteobacteria/c__Gammaproteobacteria/o__Enterobacterales/f__Enterobacteriaceae/g__Citrobacter/__	0	0	0	0
p__Proteobacteria/c__Gammaproteobacteria/o__Enterobacterales/f__Enterobacteriaceae/g__Enterobacter/__	0	0	0,001085343	0,002871547
p__Proteobacteria/c__Gammaproteobacteria/o__Enterobacterales/f__Enterobacteriaceae/g__Escherichia-Shigella/__	0,000446078	0,001092664	0,059906591	0,152502571
p__Proteobacteria/c__Gammaproteobacteria/o__Enterobacterales/f__Erwiniaceae/g__Pantoea/__	0	0	0	0
p__Proteobacteria/c__Gammaproteobacteria/o__Oceanospirillales/f__Halomonadaceae/g__Halomonas/__	0	0	0,00122275	0,002172623
p__Proteobacteria/c__Gammaproteobacteria/o__Pasteurellales/f__Pasteurellaceae/g__Rodentibacter/s__Rodentibacter_heylii	0	0	0,002976277	0,006797343
p__Proteobacteria/c__Gammaproteobacteria/o__Pseudomonadales/f__Pseudomonadaceae/g__Pseudomonas/__	0	0	0	0
p__Verrucomicrobiota/c__Verrucomicrobiae/o__Verrucomicrobiales/f__Akkermansiaceae/g__Akkermansia/__	8,537759944	6,589808117	0,004866847	0,00511353
