# Supplementary material for: Orally administered Odoribacter laneus improves glucose control and inflammatory profile in obese mice by depleting circulating succinate
Source: Microbiome. 2022 Aug 25;10:135. doi: 10.1186/s40168-022-01306-y (PMC9404562; doi:10.1186/s40168-022-01306-y)
Supplement: Supplementary file 14 — Additional file 13. ANCON analysis of compositions of microbiomes with bias correction (ANCOM-BC 1.2.2) R package in DIO mice at phylum level. [file 40168_2022_1306_MOESM13_ESM.csv]

phylum	beta	se	W	result	pvalue	qvalue	prevalence	total counts
p__Actinobacteriota	-0,467562997	0,672393284	-0,695371307	FALSE	0,486822637	0,682120478	13	700
p__Bacteroidota	-0,212368153	0,424693159	-0,500050798	FALSE	0,61703931	0,754159156	13	885277
p__Campilobacterota	3,29110715	1,284975654	2,561221405	FALSE	0,010430486	0,057367673	12	71980
p__Chloroflexi	-0,413667274	0,607745723	-0,68065847	FALSE	0,49608762	0,682120478	2	10
p__Cyanobacteria	1,242191975	0,911714918	1,362478502	FALSE	0,173046924	0,380703233	13	6007
p__Deferribacterota	-0,181001876	0,54349243	-0,333034769	FALSE	0,739108038	0,813018842	13	96212
p__Desulfobacterota	1,122483847	0,72651064	1,545034283	FALSE	0,122337971	0,367377262	13	100515
p__Firmicutes	0,072267504	0,592777141	0,121913446	FALSE	0,902967567	0,902967567	13	389516
p__Patescibacteria	-0,846073896	0,951206861	-0,889474131	FALSE	0,37374832	0,682120478	13	2917
p__Proteobacteria	1,316336645	0,87750656	1,500087527	FALSE	0,133591732	0,367377262	13	12192
p__Verrucomicrobiota	5,252579095	1,754663355	2,993496776	TRUE	0,002758004	0,030338046	10	61845
