# Supplementary material for: Orally administered Odoribacter laneus improves glucose control and inflammatory profile in obese mice by depleting circulating succinate
Source: Microbiome. 2022 Aug 25;10:135. doi: 10.1186/s40168-022-01306-y (PMC9404562; doi:10.1186/s40168-022-01306-y)
Supplement: Supplementary file 15 — Additional file 14. ANCON analysis of compositions of microbiomes with bias correction (ANCOM-BC 1.2.2) R package in DIO mice at family level. [file 40168_2022_1306_MOESM14_ESM.csv]

phylum	class	order	family	genus	beta	se	W	result	pvalue	qvalue	prevalence	total counts
p__Actinobacteriota	c__Actinobacteria	o__Bifidobacteriales	f__Bifidobacteriaceae	g__Bifidobacterium	-0,380728054	0,815095586	-0,467096204	FALSE	0,64043105	0,876101567	10	277
p__Actinobacteriota	c__Coriobacteriia	o__Coriobacteriales	f__Atopobiaceae	__	-0,565311887	0,831658767	-0,679740189	TRUE	0	0	4	121
p__Actinobacteriota	c__Coriobacteriia	o__Coriobacteriales	f__Eggerthellaceae	g__Enterorhabdus	-0,150607139	0,374876125	-0,401751749	FALSE	0,687866736	0,88030939	13	336
p__Bacteroidota	c__Bacteroidia	o__Bacteroidales	__	__	0,203550915	0,703881511	0,289183495	FALSE	0,772440962	0,890292949	3	31
p__Bacteroidota	c__Bacteroidia	o__Bacteroidales	f__Bacteroidaceae	g__Bacteroides	0,322352707	0,433926122	0,74287463	FALSE	0,457557587	0,856498965	13	86648
p__Bacteroidota	c__Bacteroidia	o__Bacteroidales	f__Marinifilaceae	g__Odoribacter	0,81061492	0,753444233	1,075879122	FALSE	0,28198132	0,69753274	13	97998
p__Bacteroidota	c__Bacteroidia	o__Bacteroidales	f__Muribaculaceae	g__Muribaculaceae	-0,332474188	0,390909667	-0,85051411	FALSE	0,395039319	0,807254261	13	154719
p__Bacteroidota	c__Bacteroidia	o__Bacteroidales	f__Muribaculaceae	g__Muribaculum	0,978321713	0,630167547	1,55247873	FALSE	0,120547718	0,510281265	13	3683
p__Bacteroidota	c__Bacteroidia	o__Bacteroidales	f__Prevotellaceae	g__Alloprevotella	-2,427450825	1,006674151	-2,411357064	FALSE	0,01589328	0,165996482	11	15254
p__Bacteroidota	c__Bacteroidia	o__Bacteroidales	f__Prevotellaceae	g__Prevotellaceae_UCG-001	-1,220472011	0,989837785	-1,233002044	TRUE	0	0	4	2341
p__Bacteroidota	c__Bacteroidia	o__Bacteroidales	f__Rikenellaceae	g__Alistipes	-0,058640726	0,438377863	-0,133767535	FALSE	0,8935864	0,943787883	13	355070
p__Bacteroidota	c__Bacteroidia	o__Bacteroidales	f__Rikenellaceae	g__Rikenella	1,636790651	1,147108487	1,426883917	FALSE	0,153613357	0,552587741	12	10166
p__Bacteroidota	c__Bacteroidia	o__Bacteroidales	f__Rikenellaceae	g__Rikenellaceae_RC9_gut_group	-0,408904487	0,426459119	-0,958836307	FALSE	0,337641215	0,755673196	13	17421
p__Bacteroidota	c__Bacteroidia	o__Bacteroidales	f__Tannerellaceae	g__Parabacteroides	0,845785805	0,522507055	1,618706956	FALSE	0,105510329	0,510281265	13	158971
p__Campilobacterota	c__Campylobacteria	o__Campylobacterales	f__Helicobacteraceae	g__Helicobacter	3,314316614	1,311707299	2,526719655	FALSE	0,011513337	0,135281705	12	43811
p__Chloroflexi	c__Anaerolineae	o__Anaerolineales	f__Anaerolineaceae	g__Longilinea	-0,137335087	0,307229742	-0,44701104	FALSE	0,654867089	0,879392948	2	10
p__Cyanobacteria	c__Vampirivibrionia	o__Gastranaerophilales	f__Gastranaerophilales	g__Gastranaerophilales	1,196386556	1,071110618	1,116958917	FALSE	0,264011892	0,69514557	13	7634
p__Deferribacterota	c__Deferribacteres	o__Deferribacterales	f__Deferribacteraceae	g__Mucispirillum	0,220975673	0,411894918	0,536485553	FALSE	0,591623018	0,856498965	13	95911
p__Desulfobacterota	c__Desulfovibrionia	o__Desulfovibrionales	f__Desulfovibrionaceae	g__Bilophila	-1,611082759	0,712122274	-2,26236816	FALSE	0,023674666	0,185451554	13	10684
p__Desulfobacterota	c__Desulfovibrionia	o__Desulfovibrionales	f__Desulfovibrionaceae	g__Desulfovibrio	0,396005521	0,645943872	0,61306491	FALSE	0,539833421	0,856498965	13	3168
p__Desulfobacterota	c__Desulfovibrionia	o__Desulfovibrionales	f__Desulfovibrionaceae	g__uncultured	3,511830955	0,913356083	3,844974616	TRUE	0,000120565	0,005666551	13	87012
p__Firmicutes	c__Bacilli	__	__	__	-0,219274435	0,670148307	-0,327202849	FALSE	0,743514466	0,887012037	3	147
p__Firmicutes	c__Bacilli	o__Acholeplasmatales	f__Acholeplasmataceae	g__Anaeroplasma	1,091121926	0,951644283	1,146564893	TRUE	0	0	4	273
p__Firmicutes	c__Bacilli	o__Erysipelotrichales	f__Erysipelatoclostridiaceae	g__Erysipelatoclostridium	-1,35195773	0,869711444	-1,554489986	TRUE	0	0	7	198
p__Firmicutes	c__Bacilli	o__Erysipelotrichales	f__Erysipelotrichaceae	g__Dubosiella	1,709950262	0,773480445	2,210722033	TRUE	0	0	6	136
p__Firmicutes	c__Bacilli	o__Erysipelotrichales	f__Erysipelotrichaceae	g__Erysipelotrichaceae	0,245261015	0,460146455	0,533006421	FALSE	0,594029135	0,856498965	3	12
p__Firmicutes	c__Bacilli	o__Erysipelotrichales	f__Erysipelotrichaceae	g__Faecalibaculum	1,335437976	0,774253084	1,724808081	FALSE	0,084562065	0,467578477	9	198
p__Firmicutes	c__Bacilli	o__Erysipelotrichales	f__Erysipelotrichaceae	g__Ileibacterium	-0,487551487	0,934191445	-0,521896759	FALSE	0,601742215	0,856498965	10	506
p__Firmicutes	c__Bacilli	o__Erysipelotrichales	f__Erysipelotrichaceae	g__Turicibacter	0,689520955	0,764624756	0,901776917	FALSE	0,367175384	0,783818758	3	123
p__Firmicutes	c__Bacilli	o__Erysipelotrichales	f__Erysipelotrichaceae	g__uncultured	-0,408941386	0,56524425	-0,723477304	FALSE	0,469386693	0,856498965	12	270
p__Firmicutes	c__Bacilli	o__Lactobacillales	f__Carnobacteriaceae	g__Trichococcus	-0,497517129	0,416365817	-1,194903876	TRUE	0	0	3	24
p__Firmicutes	c__Bacilli	o__Lactobacillales	f__Enterococcaceae	g__Enterococcus	0,245261015	0,481485801	0,509383692	FALSE	0,610483305	0,856498965	2	24
p__Firmicutes	c__Bacilli	o__Lactobacillales	f__Lactobacillaceae	g__Lactobacillus	-0,314042068	0,561027111	-0,559762731	FALSE	0,575641288	0,856498965	13	1087
p__Firmicutes	c__Bacilli	o__Lactobacillales	f__Streptococcaceae	g__Lactococcus	-0,072335252	0,726038586	-0,099630039	FALSE	0,920638045	0,951713726	8	124
p__Firmicutes	c__Bacilli	o__Lactobacillales	f__Streptococcaceae	g__Streptococcus	-0,928892706	0,444930592	-2,087724968	TRUE	0	0	6	50
p__Firmicutes	c__Bacilli	o__Mycoplasmatales	f__Mycoplasmataceae	g__Ureaplasma	2,696054615	1,172169943	2,300054383	FALSE	0,021445139	0,183258462	10	3849
p__Firmicutes	c__Bacilli	o__RF39	f__RF39	g__RF39	0,74660705	0,706177152	1,057251779	TRUE	0	0	5	45
p__Firmicutes	c__Bacilli	o__Staphylococcales	f__Gemellaceae	g__Gemella	-0,36702055	0,666192804	-0,550922417	FALSE	0,58168686	0,856498965	8	79
p__Firmicutes	c__Clostridia	__	__	__	-0,179823557	0,633845954	-0,283702303	FALSE	0,77663853	0,890292949	11	177
p__Firmicutes	c__Clostridia	o__Christensenellales	f__Christensenellaceae	g__uncultured	-0,078822025	0,509071485	-0,154834886	FALSE	0,876951488	0,936743635	7	40
p__Firmicutes	c__Clostridia	o__Clostridia	f__Hungateiclostridiaceae	__	1,316807119	0,563703326	2,33599317	TRUE	0	0	5	32
p__Firmicutes	c__Clostridia	o__Clostridia	f__Hungateiclostridiaceae	g__Ruminiclostridium	0,681313199	0,659009816	1,03384378	FALSE	0,301209201	0,707841622	4	28
p__Firmicutes	c__Clostridia	o__Clostridia_UCG-014	f__Clostridia_UCG-014	g__Clostridia_UCG-014	-2,382409058	0,744591892	-3,199617247	TRUE	0,001376102	0,032338398	11	842
p__Firmicutes	c__Clostridia	o__Clostridia_vadinBB60_group	f__Clostridia_vadinBB60_group	g__Clostridia_vadinBB60_group	0,786867663	0,541024477	1,454403075	FALSE	0,145834588	0,54833805	13	71843
p__Firmicutes	c__Clostridia	o__Clostridiales	f__Clostridiaceae	g__Candidatus_Arthromitus	-0,281849502	0,460807652	-0,61164241	FALSE	0,540774372	0,856498965	2	34
p__Firmicutes	c__Clostridia	o__Clostridiales	f__Clostridiaceae	g__Clostridium_sensu_stricto_1	2,178013004	0,729747852	2,984610365	TRUE	0	0	6	141
p__Firmicutes	c__Clostridia	o__Lachnospirales	f__Lachnospiraceae	__	-0,162540255	0,312861201	-0,519528324	FALSE	0,603392367	0,856498965	13	49886
p__Firmicutes	c__Clostridia	o__Lachnospirales	f__Lachnospiraceae	g__A2	-2,674934134	0,882409522	-3,031397629	TRUE	0	0	9	1262
p__Firmicutes	c__Clostridia	o__Lachnospirales	f__Lachnospiraceae	g__ASF356	0,945932586	1,188378228	0,795986129	FALSE	0,426040098	0,819899448	8	1880
p__Firmicutes	c__Clostridia	o__Lachnospirales	f__Lachnospiraceae	g__Acetatifactor	-0,615703808	1,038866215	-0,592669007	FALSE	0,553402687	0,856498965	7	504
p__Firmicutes	c__Clostridia	o__Lachnospirales	f__Lachnospiraceae	g__Blautia	-0,719028868	0,66429049	-1,082401267	FALSE	0,279074265	0,69753274	13	24615
p__Firmicutes	c__Clostridia	o__Lachnospirales	f__Lachnospiraceae	g__GCA-900066575	0,352019453	0,655890903	0,536704277	FALSE	0,591471901	0,856498965	13	3840
p__Firmicutes	c__Clostridia	o__Lachnospirales	f__Lachnospiraceae	g__Lachnoclostridium	-1,454919556	0,908498725	-1,601454703	FALSE	0,109276245	0,510281265	11	1892
p__Firmicutes	c__Clostridia	o__Lachnospirales	f__Lachnospiraceae	g__Lachnospiraceae_FCS020_group	-0,09407578	0,988406881	-0,095179204	FALSE	0,924172488	0,951713726	7	324
p__Firmicutes	c__Clostridia	o__Lachnospirales	f__Lachnospiraceae	g__Lachnospiraceae_NK4A136_group	0,988931636	0,721497334	1,370665684	FALSE	0,170479197	0,552587741	13	28211
p__Firmicutes	c__Clostridia	o__Lachnospirales	f__Lachnospiraceae	g__Lachnospiraceae_UCG-001	-0,808073165	1,018162582	-0,793658282	FALSE	0,427394393	0,819899448	3	2742
p__Firmicutes	c__Clostridia	o__Lachnospirales	f__Lachnospiraceae	g__Lachnospiraceae_UCG-006	-1,907065205	0,699558038	-2,726100055	TRUE	0	0	5	336
p__Firmicutes	c__Clostridia	o__Lachnospirales	f__Lachnospiraceae	g__Lachnospiraceae_UCG-010	0,151637561	0,420687913	0,360451432	FALSE	0,718509571	0,88030939	3	11
p__Firmicutes	c__Clostridia	o__Lachnospirales	f__Lachnospiraceae	g__Roseburia	0,342799091	0,843593369	0,406355839	FALSE	0,684481163	0,88030939	11	796
p__Firmicutes	c__Clostridia	o__Lachnospirales	f__Lachnospiraceae	g__Tuzzerella	-0,159790664	0,44135979	-0,362041735	FALSE	0,717320843	0,88030939	13	3932
p__Firmicutes	c__Clostridia	o__Lachnospirales	f__Lachnospiraceae	g__[Eubacterium]_xylanophilum_group	0,206582037	0,636378199	0,324621486	FALSE	0,745467563	0,887012037	4	82
p__Firmicutes	c__Clostridia	o__Lachnospirales	f__Lachnospiraceae	g__uncultured	-1,583148457	0,848206701	-1,866465397	FALSE	0,061976281	0,36411065	12	3506
p__Firmicutes	c__Clostridia	o__Oscillospirales	f__Butyricicoccaceae	g__Butyricicoccus	-1,025498381	0,744790595	-1,376894912	FALSE	0,168544741	0,552587741	11	447
p__Firmicutes	c__Clostridia	o__Oscillospirales	f__Butyricicoccaceae	g__UCG-009	0,1302216	0,765495362	0,17011416	FALSE	0,864920358	0,934511651	11	451
p__Firmicutes	c__Clostridia	o__Oscillospirales	f__Oscillospiraceae	__	0,155309266	0,427994243	0,362876997	FALSE	0,716696771	0,88030939	13	44890
p__Firmicutes	c__Clostridia	o__Oscillospirales	f__Oscillospiraceae	g__Colidextribacter	0,411878158	0,350046481	1,176638477	FALSE	0,239339833	0,681755889	13	22162
p__Firmicutes	c__Clostridia	o__Oscillospirales	f__Oscillospiraceae	g__Intestinimonas	-0,039380428	1,231397395	-0,031980276	FALSE	0,974487781	0,978010776	8	987
p__Firmicutes	c__Clostridia	o__Oscillospirales	f__Oscillospiraceae	g__NK4A214_group	0,395554783	0,676988241	0,584286048	FALSE	0,559027878	0,856498965	12	581
p__Firmicutes	c__Clostridia	o__Oscillospirales	f__Oscillospiraceae	g__Oscillibacter	0,455237806	0,409461711	1,111795789	FALSE	0,266225963	0,69514557	13	27246
p__Firmicutes	c__Clostridia	o__Oscillospirales	f__Oscillospiraceae	g__UCG-005	1,262165214	0,847352842	1,489539128	FALSE	0,136345458	0,53401971	8	225
p__Firmicutes	c__Clostridia	o__Oscillospirales	f__Oscillospiraceae	g__uncultured	-0,29924875	0,573715979	-0,521597376	FALSE	0,60195069	0,856498965	13	13285
p__Firmicutes	c__Clostridia	o__Oscillospirales	f__Ruminococcaceae	__	0,519495026	0,585864739	0,886714956	FALSE	0,375232384	0,783818758	13	4725
p__Firmicutes	c__Clostridia	o__Oscillospirales	f__Ruminococcaceae	g__Anaerotruncus	-0,018473166	0,670218642	-0,027562895	FALSE	0,978010776	0,978010776	13	5564
p__Firmicutes	c__Clostridia	o__Oscillospirales	f__Ruminococcaceae	g__Harryflintia	-0,396467257	0,408747301	-0,969956881	FALSE	0,332067985	0,755673196	13	826
p__Firmicutes	c__Clostridia	o__Oscillospirales	f__Ruminococcaceae	g__Incertae_Sedis	-0,542558811	0,58146862	-0,933083561	FALSE	0,350776826	0,766814457	12	360
p__Firmicutes	c__Clostridia	o__Oscillospirales	f__Ruminococcaceae	g__uncultured	0,262414496	0,566311696	0,46337467	FALSE	0,643095831	0,876101567	13	22253
p__Firmicutes	c__Clostridia	o__Oscillospirales	f__UCG-010	g__UCG-010	-0,755500402	0,615913014	-1,226634905	FALSE	0,219959844	0,66697501	12	1050
p__Firmicutes	c__Clostridia	o__Oscillospirales	f__[Clostridium]_methylpentosum_group	g__[Clostridium]_methylpentosum_group	0,367844254	0,850124811	0,432694411	FALSE	0,665236791	0,88030939	8	185
p__Firmicutes	c__Clostridia	o__Oscillospirales	f__[Eubacterium]_coprostanoligenes_group	g__[Eubacterium]_coprostanoligenes_group	-0,231126981	1,106163967	-0,208944594	FALSE	0,834491491	0,933835717	7	599
p__Firmicutes	c__Clostridia	o__Peptococcales	f__Peptococcaceae	g__Peptococcus	-0,631662318	0,457887216	-1,379515078	FALSE	0,167736001	0,552587741	12	354
p__Firmicutes	c__Clostridia	o__Peptococcales	f__Peptococcaceae	g__uncultured	0,120435334	0,209697077	0,574330056	FALSE	0,565744474	0,856498965	13	1974
p__Firmicutes	c__Clostridia	o__Peptostreptococcales-Tissierellales	f__Anaerovoracaceae	__	1,355613529	0,414887873	3,267421431	TRUE	0	0	4	16
p__Firmicutes	c__Clostridia	o__Peptostreptococcales-Tissierellales	f__Anaerovoracaceae	g__Anaerovorax	-0,175642056	0,680645789	-0,258052073	TRUE	0	0	6	86
p__Firmicutes	c__Clostridia	o__Peptostreptococcales-Tissierellales	f__Anaerovoracaceae	g__[Eubacterium]_brachy_group	0,085806596	0,443982372	0,193265772	TRUE	0	0	5	24
p__Firmicutes	c__Clostridia	o__Peptostreptococcales-Tissierellales	f__Anaerovoracaceae	g__[Eubacterium]_nodatum_group	-0,209628555	0,587222724	-0,356983043	TRUE	0	0	5	83
p__Firmicutes	c__Clostridia	o__Peptostreptococcales-Tissierellales	f__Peptostreptococcaceae	g__Romboutsia	0,089608068	1,04192502	0,086002415	FALSE	0,931464497	0,951713726	12	2291
p__Firmicutes	c__Clostridia	o__uncultured	f__uncultured	g__uncultured	0,122922692	0,688600662	0,178510854	FALSE	0,858321798	0,934511651	10	135
p__Patescibacteria	c__Saccharimonadia	o__Saccharimonadales	f__Saccharimonadaceae	g__Candidatus_Saccharimonas	-1,15772957	0,692458617	-1,671911565	FALSE	0,094541762	0,493718091	13	2758
p__Proteobacteria	c__Alphaproteobacteria	o__Rhodospirillales	f__uncultured	g__uncultured	1,674598502	0,860758862	1,945490864	FALSE	0,051715928	0,324086484	13	10110
p__Proteobacteria	c__Gammaproteobacteria	o__Burkholderiales	f__Sutterellaceae	g__Parasutterella	0,482583477	0,858014199	0,562442297	FALSE	0,573814708	0,856498965	7	153
p__Proteobacteria	c__Gammaproteobacteria	o__Enterobacterales	f__Enterobacteriaceae	g__Escherichia-Shigella	-1,146309172	0,746924264	-1,534706029	TRUE	0	0	5	558
p__Proteobacteria	c__Gammaproteobacteria	o__Oceanospirillales	f__Halomonadaceae	g__Halomonas	-0,120508939	0,410370616	-0,29365879	FALSE	0,769018647	0,890292949	2	10
p__Proteobacteria	c__Gammaproteobacteria	o__Pasteurellales	f__Pasteurellaceae	g__Rodentibacter	-0,341208852	0,42973572	-0,793996951	FALSE	0,427197206	0,819899448	2	29
p__Verrucomicrobiota	c__Verrucomicrobiae	o__Verrucomicrobiales	f__Akkermansiaceae	g__Akkermansia	7,818407055	0,620485213	12,60047281	TRUE	2,10E-36	1,97E-34	11	61854
