# Supplementary material for: Orally administered Odoribacter laneus improves glucose control and inflammatory profile in obese mice by depleting circulating succinate
Source: Microbiome. 2022 Aug 25;10:135. doi: 10.1186/s40168-022-01306-y (PMC9404562; doi:10.1186/s40168-022-01306-y)
Supplement: Supplementary file 17 — Additional file 16. ANCOM analysis of compositions of microbiomes with bias correction (ANCOM-BC 1.2.2) R package in DIO mice at species level. [file 40168_2022_1306_MOESM16_ESM.csv]

phylum	class	order	family	beta	se	W	result	pvalue	qvalue	prevalence	total counts
p__Actinobacteriota	c__Actinobacteria	o__Bifidobacteriales	f__Bifidobacteriaceae	-0,380619605	0,835080742	-0,455787789	FALSE	0,648542586	0,870606309	10	277
p__Actinobacteriota	c__Coriobacteriia	o__Coriobacteriales	f__Atopobiaceae	-0,565203438	0,845158211	-0,668754597	TRUE	0	0	4	121
p__Actinobacteriota	c__Coriobacteriia	o__Coriobacteriales	f__Eggerthellaceae	-0,15049869	0,385994347	-0,38989869	FALSE	0,696611463	0,870606309	13	336
p__Bacteroidota	c__Bacteroidia	o__Bacteroidales	__	0,203659364	0,6969599	0,292211021	FALSE	0,770125286	0,870606309	3	31
p__Bacteroidota	c__Bacteroidia	o__Bacteroidales	f__Bacteroidaceae	0,322461156	0,447061749	0,72128997	FALSE	0,470731127	0,870606309	13	86648
p__Bacteroidota	c__Bacteroidia	o__Bacteroidales	f__Marinifilaceae	0,810723369	0,746300117	1,086323519	FALSE	0,277335885	0,699363254	13	97998
p__Bacteroidota	c__Bacteroidia	o__Bacteroidales	f__Muribaculaceae	-0,296904743	0,389006247	-0,763239011	FALSE	0,445320867	0,870606309	13	158402
p__Bacteroidota	c__Bacteroidia	o__Bacteroidales	f__Prevotellaceae	-2,262697755	1,005198198	-2,250996628	FALSE	0,024385751	0,188356677	12	17595
p__Bacteroidota	c__Bacteroidia	o__Bacteroidales	f__Rikenellaceae	-0,044907924	0,397628767	-0,112939323	FALSE	0,91007866	0,928651694	13	382657
p__Bacteroidota	c__Bacteroidia	o__Bacteroidales	f__Tannerellaceae	0,846027779	0,50464849	1,676469455	FALSE	0,093646274	0,425664883	13	158981
p__Campilobacterota	c__Campylobacteria	o__Campylobacterales	f__Helicobacteraceae	3,314425063	1,291751545	2,565837894	FALSE	0,010292692	0,128658648	12	43811
p__Chloroflexi	c__Anaerolineae	o__Anaerolineales	f__Anaerolineaceae	-0,137226638	0,331935494	-0,413413571	FALSE	0,679303634	0,870606309	2	10
p__Cyanobacteria	c__Vampirivibrionia	o__Gastranaerophilales	f__Gastranaerophilales	1,196495005	1,020186348	1,172820051	FALSE	0,240867976	0,699363254	13	7634
p__Deferribacterota	c__Deferribacteres	o__Deferribacterales	f__Deferribacteraceae	0,221084122	0,431437129	0,512436476	FALSE	0,608345568	0,870606309	13	95911
p__Desulfobacterota	c__Desulfovibrionia	o__Desulfovibrionales	f__Desulfovibrionaceae	2,254685668	0,59984268	3,758795005	TRUE	0,000170734	0,004268341	13	100864
p__Firmicutes	c__Bacilli	__	__	-0,219165987	0,710204693	-0,30859552	FALSE	0,757629229	0,870606309	3	147
p__Firmicutes	c__Bacilli	o__Acholeplasmatales	f__Acholeplasmataceae	1,091230374	0,98277886	1,1103519	TRUE	0	0	4	273
p__Firmicutes	c__Bacilli	o__Erysipelotrichales	f__Erysipelatoclostridiaceae	-1,351849281	0,836809807	-1,61547973	TRUE	0	0	7	198
p__Firmicutes	c__Bacilli	o__Erysipelotrichales	f__Erysipelotrichaceae	-0,334189418	0,648954692	-0,514965716	FALSE	0,606576977	0,870606309	13	1253
p__Firmicutes	c__Bacilli	o__Lactobacillales	f__Carnobacteriaceae	-0,49740868	0,428052742	-1,162026616	TRUE	0	0	3	24
p__Firmicutes	c__Bacilli	o__Lactobacillales	f__Enterococcaceae	0,245369464	0,478681672	0,512594232	FALSE	0,608235189	0,870606309	2	24
p__Firmicutes	c__Bacilli	o__Lactobacillales	f__Lactobacillaceae	-0,313933619	0,598049388	-0,524929254	FALSE	0,599632372	0,870606309	13	1087
p__Firmicutes	c__Bacilli	o__Lactobacillales	f__Streptococcaceae	-0,594598819	0,705646984	-0,842629292	FALSE	0,399435803	0,870606309	9	174
p__Firmicutes	c__Bacilli	o__Mycoplasmatales	f__Mycoplasmataceae	2,696163064	1,214094129	2,220719958	FALSE	0,026369935	0,188356677	10	3849
p__Firmicutes	c__Bacilli	o__RF39	f__RF39	0,746715499	0,69083287	1,080891676	TRUE	0	0	5	45
p__Firmicutes	c__Bacilli	o__Staphylococcales	f__Gemellaceae	-0,366912101	0,665287572	-0,551509026	FALSE	0,581284781	0,870606309	8	79
p__Firmicutes	c__Clostridia	__	__	-0,179715108	0,654219917	-0,274701371	FALSE	0,783545678	0,870606309	11	177
p__Firmicutes	c__Clostridia	o__Christensenellales	f__Christensenellaceae	-0,147224017	0,531603689	-0,276943181	FALSE	0,781823735	0,870606309	7	48
p__Firmicutes	c__Clostridia	o__Clostridia	f__Hungateiclostridiaceae	1,461873678	0,604092974	2,419948154	TRUE	0	0	7	60
p__Firmicutes	c__Clostridia	o__Clostridia_UCG-014	f__Clostridia_UCG-014	-2,382300609	0,749874698	-3,17693158	TRUE	0,001488421	0,024807024	11	842
p__Firmicutes	c__Clostridia	o__Clostridia_vadinBB60_group	f__Clostridia_vadinBB60_group	0,786976112	0,578504015	1,360364131	FALSE	0,173714723	0,620409726	13	71843
p__Firmicutes	c__Clostridia	o__Clostridiales	f__Clostridiaceae	1,52167576	0,771996619	1,971091223	FALSE	0,048713442	0,270630236	8	175
p__Firmicutes	c__Clostridia	o__Lachnospirales	f__Lachnospiraceae	-0,294125928	0,430242652	-0,683628011	FALSE	0,494210092	0,870606309	13	124128
p__Firmicutes	c__Clostridia	o__Oscillospirales	f__Butyricicoccaceae	-0,115875553	0,518870195	-0,223322816	FALSE	0,823284271	0,889515803	13	898
p__Firmicutes	c__Clostridia	o__Oscillospirales	f__Oscillospiraceae	0,219964051	0,338884131	0,64908336	FALSE	0,516284497	0,870606309	13	109376
p__Firmicutes	c__Clostridia	o__Oscillospirales	f__Ruminococcaceae	0,193201899	0,496172892	0,389384228	FALSE	0,696991937	0,870606309	13	34005
p__Firmicutes	c__Clostridia	o__Oscillospirales	f__UCG-010	-0,755391953	0,636806796	-1,186218423	FALSE	0,235536053	0,699363254	12	1050
p__Firmicutes	c__Clostridia	o__Oscillospirales	f__[Clostridium]_methylpentosum_group	0,367952703	0,83837234	0,438889363	FALSE	0,660741704	0,870606309	8	185
p__Firmicutes	c__Clostridia	o__Oscillospirales	f__[Eubacterium]_coprostanoligenes_group	-0,231018532	1,116964271	-0,206827146	FALSE	0,836144855	0,889515803	7	599
p__Firmicutes	c__Clostridia	o__Peptococcales	f__Peptococcaceae	0,062232341	0,197161881	0,315640838	FALSE	0,752275137	0,870606309	13	2328
p__Firmicutes	c__Clostridia	o__Peptostreptococcales-Tissierellales	f__Anaerovoracaceae	-0,513696113	0,556928296	-0,92237388	FALSE	0,356333589	0,848413307	12	247
p__Firmicutes	c__Clostridia	o__Peptostreptococcales-Tissierellales	f__Peptostreptococcaceae	0,089716517	1,042635715	0,086047807	FALSE	0,931428414	0,931428414	12	2291
p__Firmicutes	c__Clostridia	o__uncultured	f__uncultured	0,123031141	0,672147498	0,183041879	FALSE	0,854765159	0,890380374	10	135
p__Patescibacteria	c__Saccharimonadia	o__Saccharimonadales	f__Saccharimonadaceae	-1,157621121	0,680408241	-1,701362581	FALSE	0,088874923	0,425664883	13	2758
p__Proteobacteria	c__Alphaproteobacteria	o__Rhodospirillales	f__uncultured	1,674706951	0,830588657	2,016289214	FALSE	0,043769742	0,270630236	13	10110
p__Proteobacteria	c__Gammaproteobacteria	o__Burkholderiales	f__Sutterellaceae	0,482691926	0,843284228	0,572395297	FALSE	0,567054201	0,870606309	7	153
p__Proteobacteria	c__Gammaproteobacteria	o__Enterobacterales	f__Enterobacteriaceae	-1,152469684	0,788029799	-1,462469675	TRUE	0	0	5	582
p__Proteobacteria	c__Gammaproteobacteria	o__Oceanospirillales	f__Halomonadaceae	-0,12040049	0,424006411	-0,283959126	FALSE	0,776441705	0,870606309	2	10
p__Proteobacteria	c__Gammaproteobacteria	o__Pasteurellales	f__Pasteurellaceae	-0,341100403	0,456639151	-0,746980197	FALSE	0,455075514	0,870606309	2	29
p__Verrucomicrobiota	c__Verrucomicrobiae	o__Verrucomicrobiales	f__Akkermansiaceae	7,818515504	0,597963597	13,07523659	TRUE	4,56E-39	2,28E-37	11	61854
